# Supplementary material for: Methyl 2,3-di-O-acetyl-4-O-levulinoyl-1-O-(2,2,2-trichloro-2-imino­ethyl)-l-ido­pyran­osiduronate
Source: Acta Crystallogr Sect E Struct Rep Online. 2010 Mar 27;66(Pt 4):o949. doi: 10.1107/S1600536810010895 (PMC2983870; doi:10.1107/S1600536810010895)
Supplement: Supplementary file 1 [file e-66-0o949-sup1.cif]

##############################################################################
###                                                                        ###
###        Electronic paper (Acta Crystallographica Section E)             ###
###                                                                        ###
##############################################################################
#                                                                            #
# This CIF contains the data in a paper accepted for publication in Acta     #
# Crystallographica Section E. It conforms to the requirements of Notes      #
# for Authors for Section E, and has been peer reviewed under the auspices   #
# of the IUCr Commission on Journals.                                        #
#                                                                            #
# Full details of the Crystallographic Information File format               #
# are given in the paper "The Crystallographic Information File (CIF):       #
# a New Standard Archive File for Crystallography" by S. R. Hall, F. H.      #
# Allen and I. D. Brown [Acta Cryst. (1991), A47, 655-685].                  #
#                                                                            #
# The current version of the core CIF dictionary is obtainable from          #
# ftp://ftp.iucr.org/pub/cif_core.dic. The current version number is 2.4.    #
#                                                                            #
# Software is freely available for graphical display of the structure(s) in  #
# this CIF.  For information consult the CIF home page http://www.iucr.org/  #
# cif/home.html                                                              #
#                                                                            #
# This file may be used for bona fide research purposes within the           #
# scientific community so long as proper attribution is given to the journal # 
# article from which it was obtained.                                        #
#                                                                            #
##############################################################################
                                             
data_I
_audit_creation_method     SHELXL97
_chemical_name_systematic
;
Methyl 2,3-di-<i>O</i>-acetyl-4-<i>O</i>-levulinoyl-1-<i>O</i>-(2,2,2-trichloro-
2-iminoethyl)-L-idopyranosiduronate
;
_chemical_name_common     ?
_chemical_formula_moiety     'C18 H22 Cl3 N O11'
_chemical_formula_sum     'C18 H22 Cl3 N O11'
_chemical_formula_iupac     'C18 H22 Cl3 N O11'
_chemical_formula_weight     534.72
_chemical_melting_point     ?
_symmetry_cell_setting     orthorhombic
_symmetry_space_group_name_H-M     'P 21 21 21'
loop_
    _symmetry_equiv_pos_as_xyz
    'x, y, z'
    '-x+1/2, -y, z+1/2'
    '-x, y+1/2, -z+1/2'
    'x+1/2, -y+1/2, -z'
_cell_length_a     9.0498(10)
_cell_length_b     9.7560(11)
_cell_length_c     26.570(3)
_cell_angle_alpha     90.00
_cell_angle_beta     90.00
_cell_angle_gamma     90.00
_cell_volume     2345.8(4)
_cell_formula_units_Z     4
_cell_measurement_reflns_used     1098
_cell_measurement_theta_min     2.17
_cell_measurement_theta_max     27.48
_cell_measurement_temperature     173(2)
_exptl_crystal_description     block
_exptl_crystal_colour     colorless
_exptl_crystal_size_max     0.41
_exptl_crystal_size_mid     0.30
_exptl_crystal_size_min     0.28
_exptl_crystal_density_diffrn     1.514
_exptl_crystal_density_meas     ?
_exptl_crystal_density_method     'not measured'
_exptl_crystal_F_000     1104
_exptl_absorpt_coefficient_mu     4.070
_exptl_absorpt_correction_type     numerical
_exptl_absorpt_process_details     '(ABSCOR; Higashi, 1995)'
_exptl_absorpt_correction_T_min     0.2862
_exptl_absorpt_correction_T_max     0.3953
_exptl_special_details
;
;
_diffrn_ambient_temperature     173(2)
_diffrn_radiation_type     CuK\a
_diffrn_radiation_wavelength     1.54186
_diffrn_radiation_source     'rotating anode'
_diffrn_radiation_monochromator     graphite
_diffrn_measurement_device_type     'Rigaku R-AXIS RAPID IP area-detector'
_diffrn_measurement_method     '\w scans at fixed \c = 45\%'
_diffrn_detector_area_resol_mean     ?
_diffrn_reflns_number     16340
_diffrn_reflns_av_R_equivalents     0.0468
_diffrn_reflns_av_sigmaI/netI     0.0455
_diffrn_reflns_theta_min     3.33
_diffrn_reflns_theta_max     68.21
_diffrn_reflns_theta_full     68.21
_diffrn_measured_fraction_theta_max     1.000
_diffrn_measured_fraction_theta_full     1.000
_diffrn_reflns_limit_h_min     -10
_diffrn_reflns_limit_h_max     10
_diffrn_reflns_limit_k_min     -11
_diffrn_reflns_limit_k_max     11
_diffrn_reflns_limit_l_min     -32
_diffrn_reflns_limit_l_max     31
_diffrn_standards_number     ?
_diffrn_standards_interval_count     ?
_diffrn_standards_interval_time     ?
_diffrn_standards_decay_%     ?
_refine_special_details
;
Refinement of <i>F</i>^2^ against ALL reflections. The weighted <i>R</i>-factor
wR and goodness of fit <i>S</i> are based on <i>F</i>^2^, conventional
<i>R</i>-factors <i>R</i> are based on <i>F</i>, with <i>F</i> set to zero for
negative <i>F</i>^2^. The threshold expression of <i>F</i>^2^ >
\s(<i>F</i>^2^) is used only for calculating <i>R</i>-factors(gt) etc. and is
not relevant to the choice of reflections for refinement. <i>R</i>-factors
based on <i>F</i>^2^ are statistically about twice as large as those based on
<i>F</i>, and <i>R</i>- factors based on ALL data will be even larger.
;
_reflns_number_total     4259
_reflns_number_gt     3893
_reflns_threshold_expression     I>2\s(I)
_refine_ls_structure_factor_coef     Fsqd
_refine_ls_matrix_type     full
_refine_ls_R_factor_all     0.0508
_refine_ls_R_factor_gt     0.0456
_refine_ls_wR_factor_gt     0.0961
_refine_ls_wR_factor_ref     0.0996
_refine_ls_goodness_of_fit_ref     1.085
_refine_ls_restrained_S_all     1.085
_refine_ls_number_reflns     4259
_refine_ls_number_parameters     302
_refine_ls_number_restraints     0
_refine_ls_hydrogen_treatment     constr
_refine_ls_weighting_scheme     calc
_refine_ls_weighting_details
         'calc w=1/[\s^2^(Fo^2^)+(0.0268P)^2^+1.8534P] where P=(Fo^2^+2Fc^2^)/3'
_atom_sites_solution_hydrogens     geom
_atom_sites_solution_primary     direct
_atom_sites_solution_secondary     difmap
_refine_ls_shift/su_max     0.000
_refine_ls_shift/su_mean     0.000
_refine_diff_density_max     0.450
_refine_diff_density_min     -0.483
_refine_ls_extinction_method     none
_refine_ls_extinction_coef     ?
_refine_ls_abs_structure_details     'Flack (1983), 1804  Friedel pairs'
_refine_ls_abs_structure_Flack     0.023(18)
loop_
    _atom_type_symbol
    _atom_type_description
    _atom_type_scat_dispersion_real
    _atom_type_scat_dispersion_imag
    _atom_type_scat_source
    'C' 'C' 0.0181 0.0091
                         'International Tables Vol C Tables 4.2.6.8 and 6.1.1.4'
    'H' 'H' 0.0000 0.0000
                         'International Tables Vol C Tables 4.2.6.8 and 6.1.1.4'
    'N' 'N' 0.0311 0.0180
                         'International Tables Vol C Tables 4.2.6.8 and 6.1.1.4'
    'O' 'O' 0.0492 0.0322
                         'International Tables Vol C Tables 4.2.6.8 and 6.1.1.4'
    'Cl' 'Cl' 0.3639 0.7018
                         'International Tables Vol C Tables 4.2.6.8 and 6.1.1.4'
_computing_data_collection     'RAPID-AUTO (Rigaku, 2001)'
_computing_cell_refinement     'RAPID-AUTO (Rigaku, 2001)'
_computing_data_reduction     'RAPID-AUTO (Rigaku, 2001)'
_computing_structure_solution     'SHELXS97 (Sheldrick, 2008)'
_computing_structure_refinement     'SHELXL97 (Sheldrick, 2008)'
_computing_molecular_graphics     'XP (Sheldrick, 2008)'
_computing_publication_material     'SHELXL97 (Sheldrick, 2008)'
loop_
    _atom_site_type_symbol
    _atom_site_label
    _atom_site_fract_x
    _atom_site_fract_y
    _atom_site_fract_z
    _atom_site_U_iso_or_equiv
    _atom_site_adp_type
    _atom_site_calc_flag
    _atom_site_refinement_flags
    _atom_site_occupancy
    _atom_site_disorder_assembly
    _atom_site_disorder_group
    Cl Cl1 0.43622(11) 0.42769(10) -0.00915(3) 0.0470(2) Uani d . 1 . .
    Cl Cl2 0.44529(14) 0.72085(10) -0.00601(4) 0.0578(3) Uani d . 1 . .
    Cl Cl3 0.62102(10) 0.56765(16) 0.06361(4) 0.0664(3) Uani d . 1 . .
    O O1 0.2587(2) 0.4459(2) 0.17647(7) 0.0275(5) Uani d . 1 . .
    O O2 0.3250(2) 0.4443(2) 0.09152(8) 0.0329(5) Uani d . 1 . .
    O O3 0.0181(2) 0.2548(2) 0.14357(8) 0.0332(5) Uani d . 1 . .
    O O4 -0.0977(3) 0.3313(3) 0.07477(9) 0.0527(7) Uani d . 1 . .
    O O5 0.3933(2) 0.1578(2) 0.10987(8) 0.0320(5) Uani d . 1 . .
    O O6 0.2917(3) -0.0176(3) 0.06774(10) 0.0488(7) Uani d . 1 . .
    O O7 0.1922(2) 0.1967(2) 0.22751(8) 0.0285(5) Uani d . 1 . .
    O O8 0.2316(3) -0.0295(2) 0.23558(11) 0.0493(7) Uani d . 1 . .
    O O9 0.1750(4) 0.1508(4) 0.35252(12) 0.0780(11) Uani d . 1 . .
    O O10 0.3492(3) 0.4899(3) 0.27135(9) 0.0462(7) Uani d . 1 . .
    O O11 0.4850(3) 0.2966(3) 0.26989(8) 0.0402(6) Uani d . 1 . .
    N N1 0.2424(3) 0.6658(3) 0.08223(11) 0.0411(7) Uani d . 1 . .
    H H1A 0.2761 0.7351 0.0630 0.049 Uiso d R 1 . .
    C C1 0.2099(3) 0.4196(4) 0.12743(10) 0.0284(7) Uani d . 1 . .
    H H1C 0.1257 0.4827 0.1198 0.034 Uiso calc R 1 . .
    C C2 0.1588(3) 0.2725(3) 0.11851(12) 0.0280(7) Uani d . 1 . .
    H H2A 0.1470 0.2558 0.0816 0.034 Uiso calc R 1 . .
    C C3 0.2619(3) 0.1663(3) 0.14075(11) 0.0269(7) Uani d . 1 . .
    H H3A 0.2117 0.0751 0.1419 0.032 Uiso calc R 1 . .
    C C4 0.3162(4) 0.2048(3) 0.19295(11) 0.0260(7) Uani d . 1 . .
    H H4A 0.3971 0.1416 0.2038 0.031 Uiso calc R 1 . .
    C C5 0.3679(4) 0.3526(3) 0.19531(11) 0.0271(7) Uani d . 1 . .
    H H5A 0.4609 0.3628 0.1754 0.033 Uiso calc R 1 . .
    C C6 0.3286(4) 0.5705(4) 0.06991(11) 0.0315(7) Uani d . 1 . .
    C C7 0.4526(4) 0.5722(4) 0.03110(11) 0.0352(7) Uani d . 1 . .
    C C8 -0.1037(4) 0.2905(4) 0.11727(13) 0.0366(8) Uani d . 1 . .
    C C9 -0.2403(4) 0.2721(4) 0.14798(15) 0.0458(10) Uani d . 1 . .
    H H9A -0.3271 0.2931 0.1273 0.069 Uiso calc R 1 . .
    H H9B -0.2373 0.3341 0.1770 0.069 Uiso calc R 1 . .
    H H9C -0.2461 0.1771 0.1598 0.069 Uiso calc R 1 . .
    C C10 0.3914(4) 0.0610(4) 0.07321(11) 0.0343(7) Uani d . 1 . .
    C C11 0.5308(4) 0.0652(4) 0.04323(13) 0.0471(9) Uani d . 1 . .
    H H11A 0.5075 0.0543 0.0074 0.071 Uiso calc R 1 . .
    H H11B 0.5962 -0.0092 0.0540 0.071 Uiso calc R 1 . .
    H H11C 0.5802 0.1535 0.0485 0.071 Uiso calc R 1 . .
    C C12 0.1578(4) 0.0694(4) 0.24437(11) 0.0323(7) Uani d . 1 . .
    C C13 0.0114(4) 0.0687(4) 0.27120(12) 0.0350(7) Uani d . 1 . .
    H H13A 0.0108 -0.0084 0.2954 0.042 Uiso calc R 1 . .
    H H13B -0.0674 0.0511 0.2462 0.042 Uiso calc R 1 . .
    C C14 -0.0258(4) 0.1992(4) 0.29934(12) 0.0349(8) Uani d . 1 . .
    H H14A -0.0291 0.2762 0.2751 0.042 Uiso calc R 1 . .
    H H14B -0.1254 0.1898 0.3143 0.042 Uiso calc R 1 . .
    C C15 0.0820(4) 0.2329(4) 0.34006(13) 0.0434(9) Uani d . 1 . .
    C C16 0.0726(6) 0.3724(4) 0.36322(14) 0.0572(12) Uani d . 1 . .
    H H16A 0.1519 0.3832 0.3881 0.086 Uiso calc R 1 . .
    H H16B -0.0233 0.3832 0.3799 0.086 Uiso calc R 1 . .
    H H16C 0.0832 0.4422 0.3369 0.086 Uiso calc R 1 . .
    C C17 0.3974(4) 0.3918(3) 0.24983(12) 0.0308(7) Uani d . 1 . .
    C C18 0.5206(4) 0.3098(4) 0.32281(13) 0.0481(10) Uani d . 1 . .
    H H18A 0.5860 0.2346 0.3329 0.072 Uiso calc R 1 . .
    H H18B 0.4295 0.3062 0.3427 0.072 Uiso calc R 1 . .
    H H18C 0.5705 0.3975 0.3286 0.072 Uiso calc R 1 . .
loop_
    _atom_site_aniso_label
    _atom_site_aniso_U_11
    _atom_site_aniso_U_22
    _atom_site_aniso_U_33
    _atom_site_aniso_U_12
    _atom_site_aniso_U_13
    _atom_site_aniso_U_23
    Cl1 0.0627(6) 0.0425(5) 0.0358(4) -0.0035(5) 0.0135(4) -0.0068(4)
    Cl2 0.0917(8) 0.0412(5) 0.0405(5) -0.0004(5) 0.0219(5) 0.0099(4)
    Cl3 0.0339(5) 0.1146(10) 0.0507(5) -0.0158(6) -0.0041(4) 0.0145(7)
    O1 0.0301(11) 0.0272(12) 0.0252(10) 0.0002(10) 0.0028(9) -0.0002(9)
    O2 0.0336(12) 0.0322(13) 0.0330(11) 0.0029(11) 0.0122(10) 0.0045(10)
    O3 0.0228(12) 0.0440(14) 0.0328(11) -0.0007(11) 0.0049(10) -0.0025(10)
    O4 0.0407(15) 0.079(2) 0.0381(15) 0.0149(15) -0.0022(12) -0.0001(14)
    O5 0.0287(12) 0.0353(13) 0.0321(11) -0.0007(10) 0.0113(10) -0.0070(10)
    O6 0.0489(16) 0.0484(16) 0.0492(15) -0.0084(14) 0.0079(13) -0.0188(13)
    O7 0.0303(12) 0.0276(12) 0.0276(11) -0.0022(10) 0.0105(10) 0.0035(9)
    O8 0.0546(17) 0.0269(14) 0.0664(18) 0.0040(13) 0.0261(15) 0.0048(12)
    O9 0.079(2) 0.089(3) 0.067(2) 0.029(2) -0.0329(19) -0.0091(19)
    O10 0.0583(17) 0.0445(16) 0.0359(13) 0.0033(14) -0.0002(13) -0.0117(12)
    O11 0.0410(14) 0.0437(14) 0.0358(12) 0.0008(12) -0.0087(11) 0.0005(11)
    N1 0.052(2) 0.0306(16) 0.0402(16) 0.0008(16) 0.0072(15) 0.0049(13)
    C1 0.0252(15) 0.0342(17) 0.0259(14) -0.0011(15) 0.0053(12) 0.0028(15)
    C2 0.0214(15) 0.0346(18) 0.0281(16) -0.0045(15) 0.0052(13) -0.0032(14)
    C3 0.0249(16) 0.0300(17) 0.0258(15) -0.0021(14) 0.0094(13) -0.0001(13)
    C4 0.0266(16) 0.0278(17) 0.0236(15) -0.0022(14) 0.0063(13) -0.0010(13)
    C5 0.0237(16) 0.0273(16) 0.0304(16) -0.0014(14) 0.0025(14) 0.0014(13)
    C6 0.0374(17) 0.0334(18) 0.0237(15) 0.0014(17) -0.0004(13) 0.0029(15)
    C7 0.0366(18) 0.0417(19) 0.0273(15) -0.0030(18) -0.0002(14) 0.0004(15)
    C8 0.0291(18) 0.043(2) 0.0373(19) -0.0020(17) 0.0018(15) -0.0103(16)
    C9 0.0248(19) 0.055(2) 0.058(2) -0.0024(18) 0.0058(17) -0.006(2)
    C10 0.0381(18) 0.0355(18) 0.0295(16) 0.0043(18) 0.0005(14) -0.0050(15)
    C11 0.050(2) 0.050(2) 0.0415(19) 0.002(2) 0.0182(17) -0.0085(19)
    C12 0.0360(18) 0.0289(17) 0.0319(16) -0.0055(17) 0.0062(14) 0.0035(15)
    C13 0.0318(17) 0.0350(18) 0.0383(17) -0.0042(17) 0.0068(14) 0.0049(16)
    C14 0.0305(18) 0.0380(19) 0.0363(17) 0.0014(16) 0.0072(15) 0.0054(15)
    C15 0.048(2) 0.055(2) 0.0276(17) 0.002(2) 0.0040(17) 0.0029(17)
    C16 0.075(3) 0.058(3) 0.039(2) -0.008(2) 0.007(2) -0.0088(18)
    C17 0.0275(16) 0.0347(19) 0.0301(16) -0.0089(15) 0.0022(14) -0.0008(14)
    C18 0.047(2) 0.065(3) 0.0320(18) -0.011(2) -0.0091(17) 0.0113(18)
_geom_special_details
;
All esds (except the esd in the dihedral angle between two l.s. planes) are
estimated using the full covariance matrix. The cell esds are taken into
account individually in the estimation of esds in distances, angles and
torsion angles; correlations between esds in cell parameters are only used
when they are defined by crystal symmetry. An approximate (isotropic)
treatment of cell esds is used for estimating esds involving l.s. planes.
;
loop_
    _geom_bond_atom_site_label_1
    _geom_bond_atom_site_label_2
    _geom_bond_site_symmetry_2
    _geom_bond_distance
    _geom_bond_publ_flag
    Cl1 C7 . 1.776(4) ?
    Cl2 C7 . 1.754(4) ?
    Cl3 C7 . 1.753(3) ?
    O1 C1 . 1.399(3) ?
    O1 C5 . 1.433(4) ?
    O2 C6 . 1.359(4) ?
    O2 C1 . 1.433(3) ?
    O3 C8 . 1.351(4) ?
    O3 C2 . 1.447(3) ?
    O4 C8 . 1.199(4) ?
    O5 C10 . 1.357(4) ?
    O5 C3 . 1.447(3) ?
    O6 C10 . 1.194(4) ?
    O7 C12 . 1.356(4) ?
    O7 C4 . 1.452(3) ?
    O8 C12 . 1.197(4) ?
    O9 C15 . 1.208(5) ?
    O10 C17 . 1.197(4) ?
    O11 C17 . 1.333(4) ?
    O11 C18 . 1.448(4) ?
    N1 C6 . 1.256(4) ?
    N1 H1A . 0.9001 ?
    C1 C2 . 1.527(4) ?
    C1 H1C . 1.0000 ?
    C2 C3 . 1.514(4) ?
    C2 H2A . 1.0000 ?
    C3 C4 . 1.518(4) ?
    C3 H3A . 1.0000 ?
    C4 C5 . 1.517(4) ?
    C4 H4A . 1.0000 ?
    C5 C17 . 1.522(4) ?
    C5 H5A . 1.0000 ?
    C6 C7 . 1.524(4) ?
    C8 C9 . 1.492(5) ?
    C9 H9A . 0.9800 ?
    C9 H9B . 0.9800 ?
    C9 H9C . 0.9800 ?
    C10 C11 . 1.492(4) ?
    C11 H11A . 0.9800 ?
    C11 H11B . 0.9800 ?
    C11 H11C . 0.9800 ?
    C12 C13 . 1.504(4) ?
    C13 C14 . 1.515(5) ?
    C13 H13A . 0.9900 ?
    C13 H13B . 0.9900 ?
    C14 C15 . 1.493(5) ?
    C14 H14A . 0.9900 ?
    C14 H14B . 0.9900 ?
    C15 C16 . 1.496(5) ?
    C16 H16A . 0.9800 ?
    C16 H16B . 0.9800 ?
    C16 H16C . 0.9800 ?
    C18 H18A . 0.9800 ?
    C18 H18B . 0.9800 ?
    C18 H18C . 0.9800 ?
loop_
    _geom_angle_atom_site_label_1
    _geom_angle_atom_site_label_2
    _geom_angle_atom_site_label_3
    _geom_angle_site_symmetry_1
    _geom_angle_site_symmetry_3
    _geom_angle
    _geom_angle_publ_flag
    C1 O1 C5 . . 115.3(2) ?
    C6 O2 C1 . . 116.8(2) ?
    C8 O3 C2 . . 116.7(2) ?
    C10 O5 C3 . . 115.9(2) ?
    C12 O7 C4 . . 115.9(2) ?
    C17 O11 C18 . . 117.3(3) ?
    C6 N1 H1A . . 101.4 ?
    O1 C1 O2 . . 111.1(2) ?
    O1 C1 C2 . . 114.3(3) ?
    O2 C1 C2 . . 105.9(2) ?
    O1 C1 H1C . . 108.4 ?
    O2 C1 H1C . . 108.4 ?
    C2 C1 H1C . . 108.4 ?
    O3 C2 C3 . . 106.3(2) ?
    O3 C2 C1 . . 107.9(2) ?
    C3 C2 C1 . . 113.3(3) ?
    O3 C2 H2A . . 109.7 ?
    C3 C2 H2A . . 109.7 ?
    C1 C2 H2A . . 109.7 ?
    O5 C3 C2 . . 108.9(2) ?
    O5 C3 C4 . . 105.4(2) ?
    C2 C3 C4 . . 112.8(3) ?
    O5 C3 H3A . . 109.9 ?
    C2 C3 H3A . . 109.9 ?
    C4 C3 H3A . . 109.9 ?
    O7 C4 C5 . . 105.3(2) ?
    O7 C4 C3 . . 108.3(2) ?
    C5 C4 C3 . . 111.9(3) ?
    O7 C4 H4A . . 110.4 ?
    C5 C4 H4A . . 110.4 ?
    C3 C4 H4A . . 110.4 ?
    O1 C5 C4 . . 112.1(3) ?
    O1 C5 C17 . . 107.1(3) ?
    C4 C5 C17 . . 109.4(3) ?
    O1 C5 H5A . . 109.4 ?
    C4 C5 H5A . . 109.4 ?
    C17 C5 H5A . . 109.4 ?
    N1 C6 O2 . . 123.1(3) ?
    N1 C6 C7 . . 128.7(3) ?
    O2 C6 C7 . . 108.2(3) ?
    C6 C7 Cl3 . . 107.9(2) ?
    C6 C7 Cl2 . . 111.2(3) ?
    Cl3 C7 Cl2 . . 109.31(19) ?
    C6 C7 Cl1 . . 109.7(2) ?
    Cl3 C7 Cl1 . . 110.4(2) ?
    Cl2 C7 Cl1 . . 108.34(16) ?
    O4 C8 O3 . . 122.4(3) ?
    O4 C8 C9 . . 126.3(4) ?
    O3 C8 C9 . . 111.2(3) ?
    C8 C9 H9A . . 109.5 ?
    C8 C9 H9B . . 109.5 ?
    H9A C9 H9B . . 109.5 ?
    C8 C9 H9C . . 109.5 ?
    H9A C9 H9C . . 109.5 ?
    H9B C9 H9C . . 109.5 ?
    O6 C10 O5 . . 123.0(3) ?
    O6 C10 C11 . . 126.3(3) ?
    O5 C10 C11 . . 110.7(3) ?
    C10 C11 H11A . . 109.5 ?
    C10 C11 H11B . . 109.5 ?
    H11A C11 H11B . . 109.5 ?
    C10 C11 H11C . . 109.5 ?
    H11A C11 H11C . . 109.5 ?
    H11B C11 H11C . . 109.5 ?
    O8 C12 O7 . . 123.1(3) ?
    O8 C12 C13 . . 125.5(3) ?
    O7 C12 C13 . . 111.3(3) ?
    C12 C13 C14 . . 115.2(3) ?
    C12 C13 H13A . . 108.5 ?
    C14 C13 H13A . . 108.5 ?
    C12 C13 H13B . . 108.5 ?
    C14 C13 H13B . . 108.5 ?
    H13A C13 H13B . . 107.5 ?
    C15 C14 C13 . . 113.4(3) ?
    C15 C14 H14A . . 108.9 ?
    C13 C14 H14A . . 108.9 ?
    C15 C14 H14B . . 108.9 ?
    C13 C14 H14B . . 108.9 ?
    H14A C14 H14B . . 107.7 ?
    O9 C15 C14 . . 120.5(4) ?
    O9 C15 C16 . . 122.0(4) ?
    C14 C15 C16 . . 117.5(4) ?
    C15 C16 H16A . . 109.5 ?
    C15 C16 H16B . . 109.5 ?
    H16A C16 H16B . . 109.5 ?
    C15 C16 H16C . . 109.5 ?
    H16A C16 H16C . . 109.5 ?
    H16B C16 H16C . . 109.5 ?
    O10 C17 O11 . . 125.6(3) ?
    O10 C17 C5 . . 126.3(3) ?
    O11 C17 C5 . . 108.1(3) ?
    O11 C18 H18A . . 109.5 ?
    O11 C18 H18B . . 109.5 ?
    H18A C18 H18B . . 109.5 ?
    O11 C18 H18C . . 109.5 ?
    H18A C18 H18C . . 109.5 ?
    H18B C18 H18C . . 109.5 ?
loop_
    _geom_torsion_atom_site_label_1
    _geom_torsion_atom_site_label_2
    _geom_torsion_atom_site_label_3
    _geom_torsion_atom_site_label_4
    _geom_torsion_site_symmetry_1
    _geom_torsion_site_symmetry_2
    _geom_torsion_site_symmetry_3
    _geom_torsion_site_symmetry_4
    _geom_torsion
    _geom_torsion_publ_flag
    C5 O1 C1 O2 . . . . -68.1(3) ?
    C5 O1 C1 C2 . . . . 51.8(3) ?
    C6 O2 C1 O1 . . . . -94.0(3) ?
    C6 O2 C1 C2 . . . . 141.3(3) ?
    C8 O3 C2 C3 . . . . -151.7(3) ?
    C8 O3 C2 C1 . . . . 86.4(3) ?
    O1 C1 C2 O3 . . . . 72.9(3) ?
    O2 C1 C2 O3 . . . . -164.5(2) ?
    O1 C1 C2 C3 . . . . -44.6(3) ?
    O2 C1 C2 C3 . . . . 78.1(3) ?
    C10 O5 C3 C2 . . . . -93.1(3) ?
    C10 O5 C3 C4 . . . . 145.6(3) ?
    O3 C2 C3 O5 . . . . 167.4(2) ?
    C1 C2 C3 O5 . . . . -74.3(3) ?
    O3 C2 C3 C4 . . . . -75.9(3) ?
    C1 C2 C3 C4 . . . . 42.4(3) ?
    C12 O7 C4 C5 . . . . -159.4(3) ?
    C12 O7 C4 C3 . . . . 80.8(3) ?
    O5 C3 C4 O7 . . . . -172.2(2) ?
    C2 C3 C4 O7 . . . . 69.0(3) ?
    O5 C3 C4 C5 . . . . 72.1(3) ?
    C2 C3 C4 C5 . . . . -46.6(3) ?
    C1 O1 C5 C4 . . . . -55.9(3) ?
    C1 O1 C5 C17 . . . . -175.8(2) ?
    O7 C4 C5 O1 . . . . -65.1(3) ?
    C3 C4 C5 O1 . . . . 52.4(3) ?
    O7 C4 C5 C17 . . . . 53.6(3) ?
    C3 C4 C5 C17 . . . . 171.0(3) ?
    C1 O2 C6 N1 . . . . 4.3(5) ?
    C1 O2 C6 C7 . . . . -176.8(2) ?
    N1 C6 C7 Cl3 . . . . 108.7(4) ?
    O2 C6 C7 Cl3 . . . . -70.2(3) ?
    N1 C6 C7 Cl2 . . . . -11.1(5) ?
    O2 C6 C7 Cl2 . . . . 170.0(2) ?
    N1 C6 C7 Cl1 . . . . -131.0(3) ?
    O2 C6 C7 Cl1 . . . . 50.2(3) ?
    C2 O3 C8 O4 . . . . 2.0(5) ?
    C2 O3 C8 C9 . . . . -177.9(3) ?
    C3 O5 C10 O6 . . . . -3.6(5) ?
    C3 O5 C10 C11 . . . . 178.4(3) ?
    C4 O7 C12 O8 . . . . 6.8(5) ?
    C4 O7 C12 C13 . . . . -168.6(3) ?
    O8 C12 C13 C14 . . . . 152.1(4) ?
    O7 C12 C13 C14 . . . . -32.6(4) ?
    C12 C13 C14 C15 . . . . -61.0(4) ?
    C13 C14 C15 O9 . . . . -9.9(5) ?
    C13 C14 C15 C16 . . . . 168.3(3) ?
    C18 O11 C17 O10 . . . . 2.6(5) ?
    C18 O11 C17 C5 . . . . -176.6(3) ?
    O1 C5 C17 O10 . . . . -6.6(4) ?
    C4 C5 C17 O10 . . . . -128.3(4) ?
    O1 C5 C17 O11 . . . . 172.7(2) ?
    C4 C5 C17 O11 . . . . 50.9(3) ?
data_global
_journal_date_recd_electronic     2010-03-04
_journal_date_accepted     2010-03-23
_journal_name_full     'Acta Crystallographica, Section E'
_journal_year     2010
_journal_volume     66
_journal_issue      4
_journal_page_first     o949
_journal_page_last     o949
_journal_paper_category     QO
_journal_coeditor_code     BT5207
_publ_contact_author_name     'guohua wei'
_publ_contact_author_address
;
'Research Center for Eco-Environmental Sciences
Chinese Academy of Sciences
Beijing 100085
P. R. China'
;
_publ_contact_author_email     wgh@rcees.ac.cn
_publ_contact_author_fax     '086(010)62923563'
_publ_contact_author_phone     '086(010)62914475'
_publ_section_title
;\
Methyl
2,3-di-<i>O</i>-acetyl-4-<i>O</i>-levulinoyl-1-<i>O</i>-(2,2,2-trichloro-2-\
iminoethyl)-<i>L</i>-idopyranosiduronate
;
loop_
    _publ_author_name
    _publ_author_address
    'Chao Cai'
;
Research Center for Eco-Environmental Sciences
Chinese Academy of Sciences
Beijing 100085
People's Republic of China
;
    'Guohua Wei'
;
Research Center for Eco-Environmental Sciences
Chinese Academy of Sciences
Beijing 100085
People's Republic of China
;
    'Yuguo Du'
;
Research Center for Eco-Environmental Sciences
Chinese Academy of Sciences
Beijing 100085
People's Republic of China
;
