# Supplementary material for: Methyl 2,3-di-O-acetyl-4-O-levulinoyl-1-O-(2,2,2-trichloro-2-imino­ethyl)-l-ido­pyran­osiduronate
Source: Acta Crystallogr Sect E Struct Rep Online. 2010 Mar 27;66(Pt 4):o949. doi: 10.1107/S1600536810010895 (PMC2983870; doi:10.1107/S1600536810010895)
Supplement: Supplementary file 2 [file e-66-0o949-Isup2.hkl]

# 
# h,k,l, Fc-squared, Fo-squared, sigma(Fo-squared) and status flag 
# 
data_I
_shelx_title ' sx2754 in P2(1)2(1)2(1)' 
_shelx_refln_list_code          4 
_shelx_F_calc_maximum      152.19 
_exptl_crystal_F_000      1104.00 
_reflns_d_resolution_high  0.8302 
 
loop_ 
 _symmetry_equiv_pos_as_xyz 
 'x, y, z' 
 '-x+1/2, -y, z+1/2' 
 '-x, y+1/2, -z+1/2' 
 'x+1/2, -y+1/2, -z' 
 
_cell_length_a     9.0498 
_cell_length_b     9.7560 
_cell_length_c    26.5697 
_cell_angle_alpha  90.000 
_cell_angle_beta   90.000 
_cell_angle_gamma  90.000 
 
_shelx_F_squared_multiplier     1.000 
 
loop_ 
 _refln_index_h 
 _refln_index_k 
 _refln_index_l 
 _refln_F_squared_calc 
 _refln_F_squared_meas 
 _refln_F_squared_sigma 
 _refln_observed_status 
   2   0   0     1185.61     1105.52     29.22 o 
   4   0   0        6.20       20.25      4.57 o 
   6   0   0      311.61      242.84     38.57 o 
   8   0   0      421.52      406.61     29.74 o 
  10   0   0       20.97       16.50      8.52 o 
   1   1   0        9.10       16.80      2.13 o 
   2   1   0      518.45      536.69      6.43 o 
   3   1   0     1308.91     1342.72     32.05 o 
   4   1   0      309.69      346.03      8.19 o 
   5   1   0     2164.90     2097.06     46.11 o 
   6   1   0     2750.37     2646.35     94.44 o 
   7   1   0     1603.91     1579.52     53.19 o 
   8   1   0     1060.90     1032.69     48.99 o 
   9   1   0        2.35        0.19      4.43 o 
  10   1   0      269.00      252.68     17.21 o 
   0   2   0      668.06      609.18     12.41 o 
   1   2   0      115.53      122.80      5.50 o 
   2   2   0     7451.19     7414.38    109.28 o 
   3   2   0      343.98      331.07      6.68 o 
   4   2   0     1468.83     1552.46     22.15 o 
   5   2   0     3317.57     3182.85     63.48 o 
   6   2   0       21.60       17.53      5.15 o 
   7   2   0       64.23       76.09     11.27 o 
   8   2   0        6.70        8.35      9.38 o 
   9   2   0      350.12      388.86     40.06 o 
  10   2   0       53.53       30.69      7.19 o 
   1   3   0     1857.23     2002.37     29.17 o 
   2   3   0    10365.67     9415.23    177.33 o 
   3   3   0       64.34       63.40      3.01 o 
   4   3   0     2671.67     2644.17     39.11 o 
   5   3   0      606.93      584.29     19.62 o 
   6   3   0      273.75      263.34     29.67 o 
   7   3   0        0.99        7.08     10.91 o 
   8   3   0      106.43      108.50     16.51 o 
   9   3   0      315.85      339.76     33.13 o 
  10   3   0        5.05        0.44      4.80 o 
   0   4   0     3405.69     3533.36     91.56 o 
   1   4   0      294.16      363.39     10.93 o 
   2   4   0       11.96       25.47      1.86 o 
   3   4   0       50.56       89.83      3.39 o 
   4   4   0     1812.96     1796.53     36.96 o 
   5   4   0      668.71      672.01     29.52 o 
   6   4   0      506.97      554.74     29.94 o 
   7   4   0      530.27      574.23     35.07 o 
   8   4   0       10.17       -4.16     16.41 o 
   9   4   0      254.39      274.59     23.11 o 
  10   4   0       40.90       32.06     14.84 o 
   1   5   0     2954.94     3305.06     62.21 o 
   2   5   0       95.96      104.14      5.11 o 
   3   5   0      733.14      758.24     16.26 o 
   4   5   0      339.97      395.82     14.28 o 
   5   5   0      384.44      420.29     27.16 o 
   6   5   0      116.13      115.29     14.94 o 
   7   5   0        8.92        8.21      8.00 o 
   8   5   0       87.06       93.23     25.62 o 
   9   5   0      448.25      551.87     37.15 o 
   0   6   0     2256.72     2233.13    127.08 o 
   1   6   0       23.34       25.36      4.73 o 
   2   6   0     3249.23     3324.24    115.16 o 
   3   6   0      201.59      185.21     10.74 o 
   4   6   0        1.97       20.76     14.10 o 
   5   6   0      659.94      666.98     34.47 o 
   6   6   0        8.61       10.11     16.66 o 
   7   6   0       31.69       37.15     11.18 o 
   8   6   0      127.99      141.92     16.13 o 
   9   6   0       16.63       16.17      6.68 o 
   1   7   0      279.97      309.14     23.51 o 
   2   7   0     1054.75      910.20     61.82 o 
   3   7   0      174.96      144.21     15.28 o 
   4   7   0       37.97       35.38      9.84 o 
   5   7   0     2062.45     1617.31    340.79 o 
   6   7   0        0.03       17.91     12.18 o 
   7   7   0      516.40      503.40     38.14 o 
   8   7   0        7.58        5.02      5.38 o 
   0   8   0     4328.85     4548.81    351.77 o 
   1   8   0       43.19       71.34     12.94 o 
   2   8   0        0.47       -0.65      6.45 o 
   3   8   0      242.17      210.07     24.86 o 
   4   8   0       91.00       97.34     16.35 o 
   5   8   0      106.43       73.52     22.34 o 
   6   8   0        9.86        7.59     11.79 o 
   7   8   0        0.32       16.87     11.21 o 
   1   9   0        7.03       16.53      8.92 o 
   2   9   0       11.92       15.73      9.07 o 
   3   9   0      705.56      704.07     50.47 o 
   4   9   0      446.58      499.87     38.54 o 
   5   9   0       84.99       84.30     21.04 o 
   6   9   0        0.17        3.92     15.03 o 
   7   9   0        5.96       -0.10     10.15 o 
   0  10   0      130.74      106.29     20.76 o 
   1  10   0      311.18      203.31     36.49 o 
   2  10   0       65.57       40.76     11.45 o 
   3  10   0      130.08      126.31     56.27 o 
   4  10   0        4.25       -1.07      7.10 o 
   5  10   0       28.13       12.50      9.41 o 
   1  11   0       26.41       24.79     10.67 o 
   2  11   0       42.39       34.68     11.65 o 
   3  11   0        4.38        6.25     13.16 o 
   1   0   1       36.48       49.79      2.41 o 
   2   0   1    23162.79    22173.60    681.54 o 
   3   0   1      718.31      780.51     14.93 o 
   4   0   1     3973.49     3675.90     68.89 o 
   5   0   1     1344.16     1415.36     39.50 o 
   6   0   1     2081.95     1891.26     44.42 o 
   7   0   1      395.03      451.58     24.24 o 
   8   0   1      269.99      282.62     16.65 o 
   9   0   1       56.40       46.50     13.48 o 
  10   0   1      510.23      495.43     27.09 o 
 -10   1   1       39.93       34.50      7.59 o 
  -9   1   1      295.29      350.15     26.56 o 
  -8   1   1      259.08      250.25     17.16 o 
  -7   1   1      199.82      259.84     16.13 o 
  -6   1   1       40.51       43.79      6.80 o 
  -5   1   1     1639.92     1581.43     28.59 o 
  -4   1   1     1742.69     1756.47     30.59 o 
  -3   1   1      831.61      886.09     16.42 o 
  -2   1   1     4057.94     4287.27     49.58 o 
  -1   1   1    16257.95    15365.23    301.03 o 
   0   1   1      304.26      367.73      5.01 o 
   1   1   1    14541.10    14148.91    283.62 o 
   2   1   1     3714.55     3972.31     40.84 o 
   3   1   1      868.04      908.92     13.31 o 
   4   1   1     1656.08     1646.22     31.63 o 
   5   1   1     1415.14     1448.40     30.69 o 
   6   1   1       52.18       35.47      8.38 o 
   7   1   1      214.85      253.61     15.62 o 
   8   1   1      233.77      214.45     17.71 o 
   9   1   1      291.81      309.32     18.59 o 
  10   1   1       47.52       24.33      9.62 o 
 -10   2   1      136.99       96.65     19.59 o 
  -9   2   1       11.11       -7.21     24.44 o 
  -8   2   1      199.17      163.28     19.06 o 
  -7   2   1      156.49      175.08     18.83 o 
  -6   2   1      963.71      955.56     27.74 o 
  -5   2   1      283.85      294.37      8.68 o 
  -4   2   1     1419.08     1409.86     17.27 o 
  -3   2   1     2673.82     2814.81     34.14 o 
  -2   2   1     1263.69     1288.90     23.78 o 
  -1   2   1     2562.28     2814.86     30.73 o 
   0   2   1       25.11       22.63      1.29 o 
   1   2   1     2243.51     2462.08     24.88 o 
   2   2   1     1110.98     1136.51      9.62 o 
   3   2   1     3116.98     3272.87     38.56 o 
   4   2   1     1499.26     1420.44     27.97 o 
   5   2   1      298.32      329.08     11.03 o 
   6   2   1      896.56      915.80     30.34 o 
   7   2   1      173.81      200.92     25.51 o 
   8   2   1      212.07      201.98     18.70 o 
   9   2   1       14.56       17.98      7.13 o 
  10   2   1      132.25       95.86     32.74 o 
 -10   3   1       21.54       14.44      5.65 o 
  -9   3   1      143.85      137.65     16.61 o 
  -8   3   1      889.58      924.73     57.82 o 
  -7   3   1      797.45      778.25     46.58 o 
  -6   3   1      784.89      848.21     39.59 o 
  -5   3   1      321.13      348.38     14.17 o 
  -4   3   1     1012.50      951.63     17.49 o 
  -3   3   1     1111.83     1162.99     14.09 o 
  -2   3   1     2689.93     2578.07     33.87 o 
  -1   3   1     3949.37     4081.84     61.97 o 
   0   3   1     1822.23     1850.70     18.64 o 
   1   3   1     4062.59     4168.44     51.11 o 
   2   3   1     2732.32     2612.83     31.19 o 
   3   3   1     1107.46     1128.71     12.29 o 
   4   3   1      975.94      943.20     18.95 o 
   5   3   1      338.31      347.87     12.80 o 
   6   3   1      756.81      810.07     38.63 o 
   7   3   1      838.86      813.77     43.64 o 
   8   3   1      797.30      859.64     56.25 o 
   9   3   1      138.86      146.24     24.56 o 
  10   3   1       15.50        6.61      5.87 o 
 -10   4   1        2.53       -2.20     15.24 o 
  -9   4   1      133.84      106.02     14.46 o 
  -8   4   1      437.22      504.01     46.11 o 
  -7   4   1      245.37      305.06     28.22 o 
  -6   4   1      504.76      568.32     32.39 o 
  -5   4   1     1644.91     1644.85     57.42 o 
  -4   4   1      615.42      686.28     15.40 o 
  -3   4   1     1905.08     1733.99     30.66 o 
  -2   4   1    10389.25    10820.72    231.54 o 
  -1   4   1    10698.08    10626.90    258.10 o 
   0   4   1      619.91      761.74     12.83 o 
   1   4   1    10925.12    10853.97    213.94 o 
   2   4   1    10049.48    10421.77    243.96 o 
   3   4   1     2118.62     1922.57     29.02 o 
   4   4   1      704.89      789.52     22.44 o 
   5   4   1     1574.86     1563.83     53.01 o 
   6   4   1      474.29      547.26     36.40 o 
   7   4   1      241.35      272.03     27.02 o 
   8   4   1      427.24      464.83     69.42 o 
   9   4   1      141.69      138.45     35.90 o 
  10   4   1        3.04       -3.16      6.21 o 
  -9   5   1       39.81       -5.36     21.93 o 
  -8   5   1      204.59      175.55     24.32 o 
  -7   5   1      106.01      120.64     22.00 o 
  -6   5   1       46.98       52.08     14.26 o 
  -5   5   1       89.91       76.17      9.46 o 
  -4   5   1      953.14      898.05     23.72 o 
  -3   5   1      507.91      548.71     11.63 o 
  -2   5   1      230.03      262.92      7.62 o 
  -1   5   1     1734.35     1683.15     37.84 o 
   0   5   1      131.18      186.24      9.68 o 
   1   5   1     1688.84     1581.79     35.57 o 
   2   5   1      250.70      278.10      7.60 o 
   3   5   1      526.10      569.16     13.07 o 
   4   5   1      939.70      885.92     28.26 o 
   5   5   1       94.69       97.30     10.58 o 
   6   5   1       52.05       49.73     11.66 o 
   7   5   1      100.91      112.48     16.60 o 
   8   5   1      253.07      260.72     29.54 o 
   9   5   1       43.55       19.86     18.63 o 
  -9   6   1        7.58       14.16      9.35 o 
  -8   6   1      197.68      208.28     19.53 o 
  -7   6   1      108.26      143.80     38.06 o 
  -6   6   1      420.64      462.12     37.11 o 
  -5   6   1      128.49      127.05     19.13 o 
  -4   6   1     1279.53     1196.11     46.42 o 
  -3   6   1      156.75      181.23     21.75 o 
  -2   6   1      293.52      321.92     11.81 o 
  -1   6   1      743.95      812.91     28.61 o 
   0   6   1      104.20      108.01      9.33 o 
   1   6   1      714.62      755.88     24.53 o 
   2   6   1      349.81      357.60     29.08 o 
   3   6   1      149.53      179.45     14.39 o 
   4   6   1     1137.70     1113.75     40.63 o 
   5   6   1      158.09      157.60     14.69 o 
   6   6   1      464.17      471.19    104.06 o 
   7   6   1      132.86      162.38     20.07 o 
   8   6   1      180.68      179.89     18.37 o 
   9   6   1        5.35       -3.08      5.67 o 
  -8   7   1       28.39       19.78      7.46 o 
  -7   7   1      234.75      235.19     24.79 o 
  -6   7   1      223.46      279.24     29.88 o 
  -5   7   1      163.75      142.47     18.54 o 
  -4   7   1      247.06      232.93     21.48 o 
  -3   7   1      194.77      239.98     17.37 o 
  -2   7   1       73.17       60.99     11.12 o 
  -1   7   1     2101.40     2361.04     90.32 o 
   0   7   1       92.36      134.65     18.38 o 
   1   7   1     2159.30     2438.38    117.10 o 
   2   7   1       64.15       50.42     10.50 o 
   3   7   1      158.73      212.67     14.04 o 
   4   7   1      257.92      230.44     20.55 o 
   5   7   1      207.89      220.30     38.72 o 
   6   7   1      222.35      239.39     24.40 o 
   7   7   1      230.38      305.79     81.66 o 
   8   7   1       24.28       17.09     11.10 o 
  -7   8   1      127.10      137.52     22.73 o 
  -6   8   1       88.48       95.81     22.44 o 
  -5   8   1        2.80        9.09     13.03 o 
  -4   8   1       66.38       26.87     37.41 o 
  -3   8   1      109.41      108.61     19.84 o 
  -2   8   1      349.30      373.78     36.14 o 
  -1   8   1       11.52       16.17      7.97 o 
   0   8   1       41.32       51.51     11.98 o 
   1   8   1       12.79       -1.89      9.65 o 
   2   8   1      354.66      396.22     31.90 o 
   3   8   1      121.91      117.27     13.86 o 
   4   8   1       68.89       83.46     12.27 o 
   5   8   1        5.63       26.94     15.94 o 
   6   8   1       64.95       62.62     33.36 o 
   7   8   1      120.18       52.90     10.55 o 
  -7   9   1       15.07       17.21      8.23 o 
  -6   9   1      130.31       90.93     18.47 o 
  -5   9   1       30.29       19.52     13.22 o 
  -4   9   1      121.31      109.90     20.95 o 
  -3   9   1      667.96      658.17     47.37 o 
  -2   9   1       20.54       28.74     17.11 o 
  -1   9   1      130.95      122.43     17.28 o 
   0   9   1       92.98       70.46     13.38 o 
   1   9   1      144.75      199.60     71.21 o 
   2   9   1       15.43       23.83     12.00 o 
   3   9   1      622.01      521.05     31.33 o 
   4   9   1      113.87       84.42     14.24 o 
   5   9   1       31.67        6.96     19.09 o 
   6   9   1      124.50       88.77     18.51 o 
   7   9   1       13.38       -6.71     12.00 o 
  -5  10   1      203.22      242.39     27.04 o 
  -4  10   1        9.99        5.76      7.10 o 
  -3  10   1      369.12      345.47     42.57 o 
  -2  10   1       84.26       95.48     13.77 o 
  -1  10   1        5.84        2.00      9.78 o 
   0  10   1      867.10      791.74     48.75 o 
   1  10   1       16.91       18.93      8.35 o 
   2  10   1       83.82       72.20     13.64 o 
   3  10   1      414.87      425.15     28.46 o 
   4  10   1       10.88        1.53      5.55 o 
   5  10   1      220.76      135.11     20.41 o 
  -3  11   1        2.92        2.86      6.95 o 
  -2  11   1      112.05       66.31     23.85 o 
   0  11   1      472.20      369.68     33.33 o 
   1  11   1       79.11       32.92     12.08 o 
   2  11   1      111.01      180.43     77.84 o 
   3  11   1        4.06       -0.62      5.70 o 
   0   0   2       94.33      125.23      3.09 o 
   1   0   2    11622.46    10930.14    185.33 o 
   2   0   2     8158.65     8079.59    123.81 o 
   3   0   2    10960.85    11100.24    244.86 o 
   4   0   2     3537.38     3597.95     65.63 o 
   5   0   2      173.03      158.40      6.31 o 
   6   0   2     2777.77     2659.00    101.77 o 
   7   0   2      870.48      803.80     37.54 o 
   8   0   2      526.53      544.27     25.06 o 
   9   0   2       66.48       66.26     10.69 o 
  10   0   2       51.12       36.93      6.10 o 
 -10   1   2       34.25       30.57      9.21 o 
  -9   1   2      100.34      110.03     14.69 o 
  -8   1   2      328.27      311.50     21.96 o 
  -7   1   2     2167.58     2077.90     73.92 o 
  -6   1   2      499.59      472.14     19.24 o 
  -5   1   2     3117.43     3097.79     63.46 o 
  -4   1   2      903.31      931.38     15.37 o 
  -3   1   2      588.44      675.95     11.01 o 
  -2   1   2     2631.24     2568.74     24.66 o 
  -1   1   2      387.31      370.34      5.85 o 
   0   1   2     4298.15     4269.69     54.57 o 
   1   1   2      418.49      403.40      6.61 o 
   2   1   2     2650.53     2615.44     24.54 o 
   3   1   2      504.64      602.68     10.12 o 
   4   1   2      994.75     1006.25     18.15 o 
   5   1   2     2910.36     2998.04     59.16 o 
   6   1   2      551.70      534.64     17.50 o 
   7   1   2     2144.96     2007.61     65.26 o 
   8   1   2      288.57      314.00     21.71 o 
   9   1   2      110.74      118.89     16.15 o 
  10   1   2       33.66       31.51      8.26 o 
 -10   2   2      123.87       61.26     16.63 o 
  -9   2   2      608.28      596.19     39.14 o 
  -8   2   2       67.03       68.55     28.64 o 
  -7   2   2      896.29      865.60     38.80 o 
  -6   2   2      579.75      598.10     27.36 o 
  -5   2   2      278.79      300.14      9.18 o 
  -4   2   2      510.34      512.04     13.92 o 
  -3   2   2     1548.18     1622.01     16.73 o 
  -2   2   2     1594.88     1674.18     23.80 o 
  -1   2   2    18883.70    19064.80    511.99 o 
   0   2   2     4286.20     4452.85     55.18 o 
   1   2   2    18532.95    18729.60    475.00 o 
   2   2   2     1805.83     1889.70     24.00 o 
   3   2   2     1444.88     1536.35     20.79 o 
   4   2   2      636.51      626.30      9.59 o 
   5   2   2      288.14      313.40      9.87 o 
   6   2   2      498.64      572.61     22.47 o 
   7   2   2     1020.37      910.06     37.20 o 
   8   2   2       73.95       69.13     25.26 o 
   9   2   2      656.11      635.46     32.15 o 
  10   2   2      139.57       95.90     15.88 o 
 -10   3   2        0.08       -2.43      5.58 o 
  -9   3   2       13.07       19.98     10.03 o 
  -8   3   2       62.00       53.08     14.31 o 
  -7   3   2      235.95      247.33     24.47 o 
  -6   3   2       10.63       37.88     29.68 o 
  -5   3   2      472.88      471.82     13.23 o 
  -4   3   2     2293.66     2134.11     34.63 o 
  -3   3   2     1356.51     1336.49     14.89 o 
  -2   3   2     4488.02     4037.11     57.43 o 
  -1   3   2     3211.80     3645.98     50.17 o 
   0   3   2      287.54      323.65     10.14 o 
   1   3   2     2892.02     3236.92     37.49 o 
   2   3   2     4182.82     3754.06     52.70 o 
   3   3   2     1212.50     1225.34     13.35 o 
   4   3   2     2129.41     1965.76     28.75 o 
   5   3   2      424.28      448.34     20.85 o 
   6   3   2        4.84        6.83      5.55 o 
   7   3   2      219.68      206.20     16.49 o 
   8   3   2       71.81       75.61     10.71 o 
   9   3   2       23.79        7.10      5.92 o 
  10   3   2        0.31       -1.97      5.30 o 
 -10   4   2        0.23        2.42      5.10 o 
  -9   4   2       85.13       85.89     16.27 o 
  -8   4   2       21.33       16.76     26.22 o 
  -7   4   2     1438.33     1326.42     79.11 o 
  -6   4   2       68.59       73.91     22.50 o 
  -5   4   2      144.18      153.69     17.20 o 
  -4   4   2      812.18      883.72     21.72 o 
  -3   4   2     1045.02     1004.07     16.09 o 
  -2   4   2      484.05      499.60      8.50 o 
  -1   4   2     2245.00     2507.63     61.57 o 
   0   4   2      289.56      320.44      9.56 o 
   1   4   2     2274.05     2335.25     28.06 o 
   2   4   2      486.85      479.17     12.60 o 
   3   4   2     1045.12     1007.83     14.96 o 
   4   4   2      858.29      932.33     21.69 o 
   5   4   2      139.65      157.35     11.17 o 
   6   4   2       76.70       86.62     10.48 o 
   7   4   2     1245.91     1144.59     54.78 o 
   8   4   2       26.74       17.13      7.67 o 
   9   4   2       91.55       78.65     12.05 o 
  10   4   2        2.27        4.65      6.65 o 
  -9   5   2      159.99      129.98     22.67 o 
  -8   5   2       27.25       34.59     11.76 o 
  -7   5   2      296.73      282.01     31.32 o 
  -6   5   2      748.73      775.81     51.13 o 
  -5   5   2       18.87       32.78     20.38 o 
  -4   5   2      146.09      175.49      9.84 o 
  -3   5   2      761.71      740.36     14.05 o 
  -2   5   2      821.35      908.01     29.82 o 
  -1   5   2     1834.52     1851.45     31.58 o 
   0   5   2      208.86      228.57     15.54 o 
   1   5   2     1825.46     1794.67     35.74 o 
   2   5   2      718.68      810.06     16.97 o 
   3   5   2      832.98      819.35     16.87 o 
   4   5   2      177.99      192.85      9.53 o 
   5   5   2       11.91       41.92      8.00 o 
   6   5   2      704.37      683.78     36.57 o 
   7   5   2      281.30      285.36     50.93 o 
   8   5   2       26.19        7.58      7.57 o 
   9   5   2      141.26       86.47     13.78 o 
  -9   6   2       35.40       28.44      7.77 o 
  -8   6   2      143.32      155.31     16.57 o 
  -7   6   2      691.99      761.96     81.91 o 
  -6   6   2        4.21        7.93     17.02 o 
  -5   6   2      306.08      347.65     37.38 o 
  -4   6   2      132.60      112.76      9.36 o 
  -3   6   2      513.02      508.13     14.23 o 
  -2   6   2      700.00      939.91     91.14 o 
  -1   6   2     2074.81     2157.04     50.99 o 
   0   6   2     3726.77     4002.39     95.10 o 
   1   6   2     2149.77     2169.39     60.18 o 
   2   6   2      697.21      697.73     19.30 o 
   3   6   2      574.87      592.24     19.67 o 
   4   6   2      143.49      165.53     12.94 o 
   5   6   2      302.16      332.43     22.35 o 
   6   6   2        1.66       -3.18      6.60 o 
   7   6   2      694.34      660.27     46.03 o 
   8   6   2      152.79      159.20     17.66 o 
   9   6   2       34.25       24.92     11.97 o 
  -8   7   2       54.10       40.24     17.69 o 
  -7   7   2      760.16      775.03     73.81 o 
  -6   7   2       95.82       99.40     15.22 o 
  -5   7   2      350.00      433.85     56.79 o 
  -4   7   2       18.43       32.25     21.40 o 
  -3   7   2     1398.10     1477.45     54.78 o 
  -2   7   2      349.55      331.39     37.39 o 
  -1   7   2     1480.81     1428.89     80.13 o 
   0   7   2     1685.67     1821.26     69.91 o 
   1   7   2     1452.62     2626.49    847.47 o 
   2   7   2      333.18      336.66     17.81 o 
   3   7   2     1469.24     1580.17     62.86 o 
   4   7   2       24.18       31.57      8.15 o 
   5   7   2      245.72      264.08     27.34 o 
   6   7   2       97.69       78.74     12.89 o 
   7   7   2      745.04      769.75     57.96 o 
   8   7   2       62.96       45.29     17.05 o 
  -7   8   2       25.15       24.46     12.14 o 
  -6   8   2      279.90      346.12     44.19 o 
  -5   8   2       93.24       88.58     40.70 o 
  -4   8   2      666.58      678.34     62.24 o 
  -3   8   2      290.01      279.20     33.72 o 
  -2   8   2      239.83      194.50     20.92 o 
  -1   8   2      974.81     1018.41     54.97 o 
   0   8   2      281.00      393.14     44.15 o 
   1   8   2      878.13     1371.30    232.58 o 
   2   8   2      260.67      364.25    129.89 o 
   3   8   2      294.50      457.82     90.37 o 
   4   8   2      674.64      698.04     40.56 o 
   5   8   2       96.34       80.04     16.92 o 
   6   8   2      272.22      369.61     47.05 o 
   7   8   2       22.51       12.81      6.80 o 
  -6   9   2       38.69       14.61     10.70 o 
  -5   9   2       90.88      104.15     22.75 o 
  -4   9   2       46.93       34.93     26.25 o 
  -3   9   2      118.24       99.68     15.35 o 
  -2   9   2      414.58      392.71     97.94 o 
  -1   9   2       64.42       66.58     18.53 o 
   0   9   2       28.67       23.57     12.43 o 
   1   9   2       75.06       93.07     12.40 o 
   2   9   2      449.30      551.68     43.37 o 
   3   9   2      101.93      105.24     11.21 o 
   4   9   2       34.77       48.22     12.23 o 
   5   9   2       85.77       86.98     21.36 o 
   6   9   2       31.34       29.73     12.58 o 
  -5  10   2      117.02       62.77     23.80 o 
  -4  10   2       15.55       -1.01      5.39 o 
  -3  10   2      116.40       66.33     41.49 o 
  -2  10   2       18.86       18.24      8.30 o 
  -1  10   2      213.44      273.25     45.80 o 
   0  10   2      206.69      158.03     21.59 o 
   1  10   2      297.62      343.27     59.75 o 
   2  10   2       18.19       16.40      6.65 o 
   3  10   2      122.40      107.14     28.67 o 
   4  10   2       16.23        6.27      5.26 o 
   5  10   2      121.61       61.74     24.88 o 
  -3  11   2       69.88       43.44      9.29 o 
  -2  11   2      316.15      347.09     30.33 o 
  -1  11   2        5.31        1.94      6.45 o 
   0  11   2       98.02       48.47     18.81 o 
   1  11   2        8.17       14.64     11.91 o 
   2  11   2      332.36      339.60     28.26 o 
   3  11   2       61.37       46.26      8.01 o 
   1   0   3      590.35      530.15     11.48 o 
   2   0   3       12.58       15.34      1.35 o 
   3   0   3     3029.27     2812.07     37.22 o 
   4   0   3     2792.70     2768.11     45.01 o 
   5   0   3      576.11      646.26     14.54 o 
   6   0   3     2816.18     2719.03     69.41 o 
   7   0   3       12.50       23.25      5.48 o 
   8   0   3      418.11      373.25     22.96 o 
   9   0   3       41.89       37.78     13.16 o 
  10   0   3       89.66       63.68      8.33 o 
 -10   1   3      541.98      533.32     46.64 o 
  -9   1   3       89.90       87.37     16.27 o 
  -8   1   3      523.94      536.85     46.36 o 
  -7   1   3       37.67       41.56      6.32 o 
  -6   1   3      652.60      708.30     23.50 o 
  -5   1   3      360.31      341.05     26.18 o 
  -4   1   3      362.02      407.47      8.42 o 
  -3   1   3      482.29      494.36      9.01 o 
  -2   1   3    16402.09    16058.42    372.89 o 
  -1   1   3    10025.34     9654.80    167.69 o 
   0   1   3     9323.20     8661.88    130.99 o 
   1   1   3    10687.92    10388.50    180.46 o 
   2   1   3    17643.87    17483.74    412.67 o 
   3   1   3      472.13      508.63     13.75 o 
   4   1   3      337.30      370.44      7.64 o 
   5   1   3      309.32      300.50      8.02 o 
   6   1   3      628.42      649.52     22.86 o 
   7   1   3       41.84       44.24      6.55 o 
   8   1   3      530.73      481.77     25.77 o 
   9   1   3       95.40       96.63     12.24 o 
  10   1   3      554.82      491.52     26.02 o 
 -10   2   3       88.15       62.67     11.31 o 
  -9   2   3      122.62      137.33     16.58 o 
  -8   2   3     1405.88     1299.70     86.50 o 
  -7   2   3      264.23      259.31     23.25 o 
  -6   2   3      786.61      774.03     32.02 o 
  -5   2   3      365.08      390.61     11.48 o 
  -4   2   3      700.35      742.91     15.94 o 
  -3   2   3     1936.01     1777.68     20.81 o 
  -2   2   3      407.99      451.87      8.10 o 
  -1   2   3    13672.59    13719.96    309.24 o 
   0   2   3     4424.82     4234.39     50.61 o 
   1   2   3    13311.87    13589.67    270.70 o 
   2   2   3      455.94      512.68      6.72 o 
   3   2   3     1937.35     1805.54     20.66 o 
   4   2   3      790.15      822.63     14.56 o 
   5   2   3      304.23      332.97     10.06 o 
   6   2   3      798.21      806.79     26.52 o 
   7   2   3      256.66      253.05     16.35 o 
   8   2   3     1356.19     1254.83     67.44 o 
   9   2   3      112.45      128.67     18.87 o 
  10   2   3       76.29       55.42     11.47 o 
 -10   3   3       34.02       31.47      7.07 o 
  -9   3   3       77.14       81.94     18.18 o 
  -8   3   3      378.99      446.72     40.21 o 
  -7   3   3      803.94      821.18     63.60 o 
  -6   3   3       62.03       84.58     12.87 o 
  -5   3   3      791.28      769.80     18.80 o 
  -4   3   3      203.18      206.90      5.42 o 
  -3   3   3      262.54      308.27      5.38 o 
  -2   3   3     4825.73     4758.77     71.48 o 
  -1   3   3     3928.75     3816.53     54.92 o 
   0   3   3     6787.54     7075.57    113.52 o 
   1   3   3     3799.51     3664.20     49.36 o 
   2   3   3     4735.65     4541.40     68.33 o 
   3   3   3      203.02      243.17      7.40 o 
   4   3   3      220.28      220.53      7.88 o 
   5   3   3      902.41      934.45     23.31 o 
   6   3   3       30.03       35.99      8.18 o 
   7   3   3      796.08      782.61     42.91 o 
   8   3   3      352.86      338.27     26.20 o 
   9   3   3       68.23       66.35     12.04 o 
  10   3   3       40.61       37.15     17.33 o 
 -10   4   3       47.29       37.48      8.00 o 
  -9   4   3       12.43        5.30     11.84 o 
  -8   4   3      148.49      170.30     19.75 o 
  -7   4   3      474.96      509.59     48.19 o 
  -6   4   3      402.95      502.50     57.17 o 
  -5   4   3       96.00       83.09     11.63 o 
  -4   4   3     2019.27     1880.20     35.08 o 
  -3   4   3     6013.65     5730.26    102.98 o 
  -2   4   3     1923.34     1966.76     27.27 o 
  -1   4   3      591.46      671.42     10.64 o 
   0   4   3     2470.75     2441.31     39.22 o 
   1   4   3      703.78      726.01      9.97 o 
   2   4   3     1964.99     2003.89     33.35 o 
   3   4   3     6132.29     5961.48    113.12 o 
   4   4   3     2124.11     2063.01     39.61 o 
   5   4   3       46.23       31.34      7.58 o 
   6   4   3      427.48      421.58     24.78 o 
   7   4   3      504.42      516.36     39.04 o 
   8   4   3      186.71      181.08     17.70 o 
   9   4   3       15.43       13.29      7.24 o 
  10   4   3       49.41       48.78     10.47 o 
  -9   5   3        4.55       -4.31      5.77 o 
  -8   5   3      150.11      161.96     18.50 o 
  -7   5   3      308.44      314.66     28.63 o 
  -6   5   3      716.98      680.07     46.94 o 
  -5   5   3      134.07      142.24     43.53 o 
  -4   5   3     1382.96     1423.43     47.76 o 
  -3   5   3      193.60      191.92      8.95 o 
  -2   5   3      320.87      341.64     10.13 o 
  -1   5   3     2085.19     2162.81     32.51 o 
   0   5   3     1019.07      971.93     30.66 o 
   1   5   3     2186.46     2195.24     38.60 o 
   2   5   3      282.08      297.16     12.19 o 
   3   5   3      221.52      214.45      6.44 o 
   4   5   3     1417.88     1431.37     38.98 o 
   5   5   3      129.38      144.13     15.09 o 
   6   5   3      728.13      724.14     38.11 o 
   7   5   3      298.02      334.77     23.90 o 
   8   5   3      177.40      178.95     15.28 o 
   9   5   3        5.67       -0.27      8.50 o 
  -9   6   3       19.17       12.62      7.45 o 
  -8   6   3      154.17      122.53     17.19 o 
  -7   6   3      371.98      396.42     32.11 o 
  -6   6   3      457.26      530.69     75.27 o 
  -5   6   3      538.23      541.65     38.17 o 
  -4   6   3      598.04      669.49     34.59 o 
  -3   6   3      133.06      101.85      9.42 o 
  -2   6   3     1262.66     1401.85     42.14 o 
  -1   6   3      526.86      608.75     19.27 o 
   0   6   3      321.01      413.88     16.75 o 
   1   6   3      516.07      672.13     34.66 o 
   2   6   3     1356.61     1458.19     49.30 o 
   3   6   3      141.53      109.02      6.99 o 
   4   6   3      749.89      818.68     32.35 o 
   5   6   3      520.21      574.05     32.20 o 
   6   6   3      400.84      445.55     28.56 o 
   7   6   3      340.55      359.77     36.58 o 
   8   6   3      151.70      133.85     25.49 o 
   9   6   3       22.89       12.16      6.47 o 
  -8   7   3        0.06        1.57      8.85 o 
  -7   7   3      218.64      201.22     43.16 o 
  -6   7   3      155.03      153.43     24.31 o 
  -5   7   3       34.15       39.28     18.49 o 
  -4   7   3      146.79      149.79     26.92 o 
  -3   7   3      408.57      610.12    150.65 o 
  -2   7   3      575.42      620.04     25.46 o 
  -1   7   3     4154.30     4257.92    131.05 o 
   0   7   3       19.26       25.47     10.75 o 
   1   7   3     4078.10     4406.81    251.39 o 
   2   7   3      480.91      715.66     64.56 o 
   3   7   3      429.52      630.24     95.12 o 
   4   7   3      129.37      129.30     15.88 o 
   5   7   3       34.88       44.46      9.39 o 
   6   7   3      175.76      210.55     35.63 o 
   7   7   3      260.50      304.79     25.74 o 
   8   7   3        0.36        7.34      5.63 o 
  -7   8   3      146.20      141.90     22.99 o 
  -6   8   3       24.27       11.07     20.11 o 
  -5   8   3       45.70       60.50     20.78 o 
  -4   8   3      244.58      295.07     29.26 o 
  -3   8   3      558.77      523.82     48.13 o 
  -2   8   3      633.11      658.55     82.41 o 
  -1   8   3      869.07      885.25     44.75 o 
   0   8   3      672.32      612.95     67.63 o 
   1   8   3      893.47     1085.15    195.76 o 
   2   8   3      589.04      576.16     44.57 o 
   3   8   3      539.43      515.78     38.91 o 
   4   8   3      253.49      330.81     35.31 o 
   5   8   3       54.11       66.45     13.84 o 
   6   8   3       19.02       13.73     10.15 o 
   7   8   3      153.44      110.66     20.10 o 
  -6   9   3       42.49       26.58     11.87 o 
  -5   9   3        5.17       -1.62     16.07 o 
  -4   9   3       77.97       65.11     16.40 o 
  -3   9   3        2.75       -7.96      7.96 o 
  -2   9   3      523.76      541.97     39.93 o 
  -1   9   3      305.99      247.58     26.02 o 
   0   9   3      131.05       96.19     12.72 o 
   1   9   3      281.12      244.65     29.61 o 
   2   9   3      553.78      605.23     30.40 o 
   3   9   3        0.59        7.69      8.51 o 
   4   9   3       77.67       79.59     14.73 o 
   5   9   3        6.15        5.38      8.56 o 
   6   9   3       33.43       25.46     11.75 o 
  -5  10   3      121.00       73.50     14.94 o 
  -4  10   3       13.51        3.55      5.79 o 
  -3  10   3      408.57      393.53     81.98 o 
  -2  10   3       66.63       52.83     11.69 o 
  -1  10   3      224.01      150.63     51.16 o 
   0  10   3       64.95      263.00     71.68 o 
   1  10   3      186.96      290.73     78.58 o 
   2  10   3       60.36       62.13      8.18 o 
   3  10   3      443.54      474.02     24.29 o 
   4  10   3       12.26       10.22      5.60 o 
   5  10   3      140.00       86.30     16.62 o 
  -3  11   3       19.31       11.41      7.93 o 
  -2  11   3       65.20       38.63      6.99 o 
  -1  11   3       38.15       42.38      7.23 o 
   0  11   3        4.20       -5.55      5.55 o 
   1  11   3       29.07       24.95      9.36 o 
   2  11   3       67.95       43.88      9.70 o 
   3  11   3       15.47        2.59      6.11 o 
   0   0   4      886.74      809.72     13.53 o 
   1   0   4      266.61      242.03      6.37 o 
   2   0   4    18737.72    17736.15    438.19 o 
   3   0   4     4807.73     4698.14     60.12 o 
   4   0   4      711.57      719.93     10.07 o 
   5   0   4       96.31      105.59      4.69 o 
   6   0   4       91.91       64.12     16.88 o 
   7   0   4      445.21      460.94     25.09 o 
   8   0   4      585.01      612.81     36.45 o 
   9   0   4      268.83      298.89     19.63 o 
  10   0   4       68.91       64.49      7.18 o 
 -10   1   4        3.24        0.40      5.77 o 
  -9   1   4        3.47        4.67      7.90 o 
  -8   1   4      258.97      242.18     18.15 o 
  -7   1   4       32.15       42.59      7.74 o 
  -6   1   4      274.97      315.23     13.80 o 
  -5   1   4     1170.95     1218.69     35.54 o 
  -4   1   4     3018.68     3051.71     63.76 o 
  -3   1   4    13979.42    13360.52    328.38 o 
  -2   1   4      252.37      232.85      6.87 o 
  -1   1   4     1712.54     1579.10     20.92 o 
   0   1   4     1270.45     1223.64     13.46 o 
   1   1   4     1544.56     1472.59     17.58 o 
   2   1   4      209.45      198.62      3.51 o 
   3   1   4    14189.93    13504.31    271.58 o 
   4   1   4     2887.27     2918.85     37.24 o 
   5   1   4     1300.34     1358.36     25.40 o 
   6   1   4      308.66      351.17     30.70 o 
   7   1   4       26.85       53.00      7.67 o 
   8   1   4      367.09      321.69     27.80 o 
   9   1   4        3.61        5.10      6.61 o 
  10   1   4        1.68       -0.08      3.49 o 
 -10   2   4       77.68       56.49     10.42 o 
  -9   2   4      309.56      313.78     42.42 o 
  -8   2   4      428.50      393.84     42.43 o 
  -7   2   4     1574.35     1533.81     81.68 o 
  -6   2   4      250.94      188.05     56.63 o 
  -5   2   4      835.82      846.15     17.33 o 
  -4   2   4      220.21      207.83      7.44 o 
  -3   2   4      380.41      401.63      5.42 o 
  -2   2   4      600.58      629.62      6.87 o 
  -1   2   4     9092.31     8978.29    170.09 o 
   0   2   4    11501.35    11678.04    253.28 o 
   1   2   4     9552.02     9310.06    151.57 o 
   2   2   4      616.23      658.52     10.79 o 
   3   2   4      354.40      378.58      7.14 o 
   4   2   4      203.84      203.80      4.59 o 
   5   2   4      948.65      956.04     19.20 o 
   6   2   4      320.66      362.03     17.36 o 
   7   2   4     1508.00     1458.50     56.69 o 
   8   2   4      411.12      402.08     33.68 o 
   9   2   4      352.35      340.38     25.36 o 
  10   2   4       53.60       39.41      7.31 o 
 -10   3   4       96.11       86.66     10.01 o 
  -9   3   4      182.40      191.39     28.06 o 
  -8   3   4      889.41      806.17     63.11 o 
  -7   3   4      292.08      336.16     41.52 o 
  -6   3   4      659.00      724.19     58.15 o 
  -5   3   4      381.89      328.74     19.39 o 
  -4   3   4     2897.74     2800.59     45.21 o 
  -3   3   4      207.94      195.31      4.14 o 
  -2   3   4     2210.45     2159.16     27.70 o 
  -1   3   4     4360.96     4242.10     60.31 o 
   0   3   4     1458.50     1536.28     17.96 o 
   1   3   4     4007.28     3784.32     50.67 o 
   2   3   4     2042.02     1956.44     26.89 o 
   3   3   4      265.30      251.69      4.20 o 
   4   3   4     3387.07     3317.17     52.77 o 
   5   3   4      508.23      456.56     15.51 o 
   6   3   4      548.40      567.44     31.17 o 
   7   3   4      316.77      315.72     21.22 o 
   8   3   4      843.78      739.40     41.81 o 
   9   3   4      168.04      137.57     13.83 o 
  10   3   4       82.31       56.63     12.24 o 
 -10   4   4      242.89      310.34     19.99 o 
  -9   4   4      170.96      254.04     43.98 o 
  -8   4   4      152.52      196.46     21.12 o 
  -7   4   4      204.02      200.64     26.31 o 
  -6   4   4      153.43      206.35     38.79 o 
  -5   4   4      305.48      343.17     24.73 o 
  -4   4   4      263.51      271.03      7.80 o 
  -3   4   4      515.06      580.20     15.04 o 
  -2   4   4      284.18      328.67      9.35 o 
  -1   4   4      943.40      948.08     17.66 o 
   0   4   4     1917.71     1949.46     39.02 o 
   1   4   4     1147.32     1136.30     15.27 o 
   2   4   4      197.91      249.90      9.08 o 
   3   4   4      564.77      631.24     10.42 o 
   4   4   4      254.73      265.22      9.11 o 
   5   4   4      331.11      336.60     22.65 o 
   6   4   4      181.16      193.77     18.17 o 
   7   4   4      247.10      280.84     21.20 o 
   8   4   4      159.61      184.68     18.14 o 
   9   4   4      168.59      183.71     57.56 o 
  10   4   4      242.62      328.32     42.83 o 
  -9   5   4       55.12       64.35      9.90 o 
  -8   5   4      117.36      117.04     19.94 o 
  -7   5   4       21.05       44.87     11.74 o 
  -6   5   4       94.87       89.23     18.77 o 
  -5   5   4       15.52       23.26      8.48 o 
  -4   5   4      118.16       83.57     13.97 o 
  -3   5   4      182.60      187.66      7.11 o 
  -2   5   4       88.85       85.68      3.77 o 
  -1   5   4       63.18       63.48      5.43 o 
   0   5   4      136.72      195.32     10.67 o 
   1   5   4      100.15      104.32      5.17 o 
   2   5   4       92.07       90.44      6.19 o 
   3   5   4      152.29      167.42      7.61 o 
   4   5   4      120.07       98.03      7.53 o 
   5   5   4        5.42       11.13     11.60 o 
   6   5   4       95.41       91.31     12.02 o 
   7   5   4       23.80       35.85      8.75 o 
   8   5   4      135.21      148.13     21.47 o 
   9   5   4       64.21       65.13     16.43 o 
  -9   6   4       14.67       21.14      5.93 o 
  -8   6   4       18.80       29.10      8.68 o 
  -7   6   4      239.38      286.90     29.47 o 
  -6   6   4      540.71      578.25     44.15 o 
  -5   6   4      169.92      149.27     30.28 o 
  -4   6   4       80.59       97.31     12.55 o 
  -3   6   4      134.40      109.80     12.04 o 
  -2   6   4     1681.14     1704.62     49.71 o 
  -1   6   4       98.97       73.35      5.36 o 
   0   6   4     1035.87     1003.06     24.42 o 
   1   6   4       80.02       53.33      8.09 o 
   2   6   4     1718.24     1713.51     50.09 o 
   3   6   4      187.85      188.01     14.20 o 
   4   6   4       77.22       92.14     11.27 o 
   5   6   4      172.74      179.60     21.17 o 
   6   6   4      521.72      528.00     40.80 o 
   7   6   4      266.79      302.46     22.24 o 
   8   6   4       15.91       39.58     17.20 o 
   9   6   4       15.73       13.52      5.69 o 
  -8   7   4       37.05       16.97      8.23 o 
  -7   7   4       16.51       26.96      8.45 o 
  -6   7   4      519.50      455.50    145.29 o 
  -5   7   4     2286.28     2313.80    199.81 o 
  -4   7   4      522.87      517.56     39.88 o 
  -3   7   4     1657.53     1633.93     75.84 o 
  -2   7   4      584.06      593.01     22.98 o 
  -1   7   4      148.11      134.65     11.60 o 
   0   7   4      157.60      186.17     13.35 o 
   1   7   4      150.11      308.31     92.66 o 
   2   7   4      542.82      577.30     39.99 o 
   3   7   4     1657.36     1618.70     71.79 o 
   4   7   4      499.19      527.41     29.38 o 
   5   7   4     2322.27     2178.76     98.29 o 
   6   7   4      525.00      516.26     31.32 o 
   7   7   4       11.44       12.77      7.04 o 
   8   7   4       29.52       24.01      7.09 o 
  -7   8   4       27.82       25.99     11.87 o 
  -6   8   4      174.83      211.17     33.48 o 
  -5   8   4      284.66      299.57     43.33 o 
  -4   8   4      193.52      210.77     29.49 o 
  -3   8   4      181.48      158.42     16.20 o 
  -2   8   4      936.25      848.05     45.82 o 
  -1   8   4      252.34      292.50     50.41 o 
   0   8   4      633.51      667.83     49.93 o 
   1   8   4      298.62      358.40     72.26 o 
   2   8   4      958.10      983.31     48.66 o 
   3   8   4      147.98      141.33     12.93 o 
   4   8   4      204.23      218.28     21.27 o 
   5   8   4      277.89      263.73     30.49 o 
   6   8   4      152.34      173.14     27.74 o 
   7   8   4       25.73       27.15     11.94 o 
  -6   9   4        5.64        9.27      9.39 o 
  -5   9   4        8.09        6.42     10.58 o 
  -4   9   4      136.70      137.10     20.50 o 
  -3   9   4       13.80        8.68      7.40 o 
  -2   9   4       53.58       34.33     15.39 o 
  -1   9   4       82.11      100.51     15.38 o 
   0   9   4        9.70       15.53      7.50 o 
   1   9   4       74.56       69.32     10.36 o 
   2   9   4       65.67       70.38     15.88 o 
   3   9   4       18.15       23.82      6.89 o 
   4   9   4      119.04      129.76     13.69 o 
   5   9   4        8.30       16.86      9.99 o 
   6   9   4        6.28        9.28      4.99 o 
  -5  10   4        9.40       16.11      9.01 o 
  -4  10   4        1.36        2.36      5.40 o 
  -3  10   4       24.40        8.17      7.17 o 
  -2  10   4       68.72       40.63      9.48 o 
  -1  10   4      380.93      430.93     26.23 o 
   0  10   4      573.31      641.84     62.73 o 
   1  10   4      410.84      448.36     26.11 o 
   2  10   4       64.94       57.78     15.80 o 
   3  10   4       32.82       34.16      6.39 o 
   4  10   4        2.73        3.95      5.88 o 
   5  10   4       14.59       14.57      9.57 o 
  -3  11   4        8.01       -0.95      4.01 o 
  -2  11   4        6.39        4.00      4.97 o 
  -1  11   4       12.02        9.73      3.98 o 
   0  11   4      126.55      126.79     15.99 o 
   1  11   4        8.79       10.36      5.78 o 
   2  11   4        1.17        6.94      5.38 o 
   3  11   4        6.53        4.49      5.70 o 
   1   0   5    18102.59    17196.32    410.82 o 
   2   0   5      267.56      162.54      6.87 o 
   3   0   5     1645.00     1562.65     21.44 o 
   4   0   5     4622.22     4145.38     67.27 o 
   5   0   5       29.64       48.71      5.73 o 
   6   0   5      729.46      768.40     28.12 o 
   7   0   5      561.13      584.88     37.54 o 
   8   0   5      105.88      118.60     12.67 o 
   9   0   5      142.98      159.49     13.94 o 
  10   0   5        5.85        3.49      3.85 o 
 -10   1   5       90.76       83.37     15.63 o 
  -9   1   5       10.93       18.25      9.56 o 
  -8   1   5      235.89      207.28     21.16 o 
  -7   1   5     1594.50     1488.51     65.49 o 
  -6   1   5      725.98      696.65     28.67 o 
  -5   1   5     1076.82     1171.56     30.19 o 
  -4   1   5       20.25       18.89      2.49 o 
  -3   1   5       10.89       13.65      2.05 o 
  -2   1   5    13004.51    12559.41    271.16 o 
  -1   1   5     2120.14     2191.88     23.30 o 
   0   1   5     9992.49     9431.32    158.08 o 
   1   1   5     2449.51     2558.28     35.36 o 
   2   1   5    11794.65    11481.99    222.31 o 
   3   1   5       17.03       17.13      1.30 o 
   4   1   5       24.68       32.36      3.53 o 
   5   1   5     1107.63     1177.55     22.94 o 
   6   1   5      720.79      667.22     23.37 o 
   7   1   5     1614.86     1491.91     54.61 o 
   8   1   5      263.94      289.54     20.41 o 
   9   1   5       16.33       17.80      9.59 o 
  10   1   5       72.94       67.60     14.24 o 
 -10   2   5      120.73      129.60     19.87 o 
  -9   2   5       12.59       -0.57     13.98 o 
  -8   2   5      277.34      317.44     34.40 o 
  -7   2   5     1016.64      982.96     58.28 o 
  -6   2   5       88.86      124.55     20.87 o 
  -5   2   5     1183.87     1150.70     25.47 o 
  -4   2   5     1727.59     1761.21     29.13 o 
  -3   2   5     5752.95     5828.27     92.21 o 
  -2   2   5     1168.88     1191.35     12.17 o 
  -1   2   5     1326.95     1442.53     18.68 o 
   0   2   5     8032.60     7373.13    120.21 o 
   1   2   5     1446.08     1480.04     18.21 o 
   2   2   5     1121.20     1131.27     14.57 o 
   3   2   5     5721.17     5947.55     96.89 o 
   4   2   5     1503.92     1546.73     22.98 o 
   5   2   5     1160.88     1137.09     23.74 o 
   6   2   5      117.29      129.86     11.29 o 
   7   2   5      943.65      890.27     38.26 o 
   8   2   5      239.61      219.03     21.85 o 
   9   2   5       23.36       30.27     10.55 o 
  10   2   5      130.16       75.07      9.18 o 
 -10   3   5      186.37      184.84     47.31 o 
  -9   3   5       41.74       41.25     11.42 o 
  -8   3   5      181.56      215.19     22.12 o 
  -7   3   5      243.94      290.68     27.00 o 
  -6   3   5      528.24      589.20     80.21 o 
  -5   3   5     3535.76     3379.33    100.11 o 
  -4   3   5      143.96      139.35      6.19 o 
  -3   3   5     4340.93     4611.37     77.62 o 
  -2   3   5     6496.14     6593.95    122.08 o 
  -1   3   5     2044.83     2287.00     28.80 o 
   0   3   5    14178.03    13284.71    310.38 o 
   1   3   5     1841.71     2037.24     30.08 o 
   2   3   5     6451.63     6454.50    114.63 o 
   3   3   5     4454.83     4589.94     59.01 o 
   4   3   5      163.42      150.35      7.86 o 
   5   3   5     3381.42     3146.56     82.33 o 
   6   3   5      577.76      560.57     31.41 o 
   7   3   5      274.65      296.06     20.97 o 
   8   3   5      146.49      181.99     26.13 o 
   9   3   5       35.87       37.47     16.12 o 
  10   3   5      181.71      178.91     29.47 o 
 -10   4   5       48.20       23.60      6.97 o 
  -9   4   5       10.78       13.31      9.19 o 
  -8   4   5      133.67      165.40     22.56 o 
  -7   4   5      980.99     1044.11     63.91 o 
  -6   4   5       26.70       24.83     13.03 o 
  -5   4   5     1843.36     1890.81    103.61 o 
  -4   4   5      845.24      817.15     19.21 o 
  -3   4   5      264.88      233.64      6.08 o 
  -2   4   5     1920.53     1974.80     31.50 o 
  -1   4   5      535.32      590.33     12.47 o 
   0   4   5    10143.38    10344.15    211.58 o 
   1   4   5      466.15      511.52      9.10 o 
   2   4   5     1863.03     1911.44     26.69 o 
   3   4   5      206.48      173.49      5.66 o 
   4   4   5      762.77      747.54     18.52 o 
   5   4   5     1761.28     1837.80     89.95 o 
   6   4   5       34.34       57.12     10.87 o 
   7   4   5      956.50      983.88     48.71 o 
   8   4   5      130.40      119.87     22.08 o 
   9   4   5       16.99       16.00      6.61 o 
  10   4   5       46.36       11.39      7.22 o 
  -9   5   5       54.93       53.01      9.16 o 
  -8   5   5       23.91       17.13      8.14 o 
  -7   5   5      373.28      398.26     32.79 o 
  -6   5   5      476.36      528.77     38.87 o 
  -5   5   5      971.92      975.66     83.44 o 
  -4   5   5       67.53       49.03      9.93 o 
  -3   5   5      789.54      795.58     19.42 o 
  -2   5   5       54.64       50.83      4.05 o 
  -1   5   5      247.64      260.70     10.44 o 
   0   5   5      448.87      528.05     12.13 o 
   1   5   5      214.41      223.89      7.03 o 
   2   5   5       46.07       37.41      2.71 o 
   3   5   5      741.28      723.35     20.54 o 
   4   5   5       91.71       80.46      6.49 o 
   5   5   5     1006.11     1034.72     76.66 o 
   6   5   5      456.50      462.62     37.46 o 
   7   5   5      393.11      413.16     26.93 o 
   8   5   5       26.71       19.02      6.77 o 
   9   5   5       60.12       60.58     20.22 o 
  -9   6   5      192.69      191.42     60.90 o 
  -8   6   5       93.04       73.37     11.43 o 
  -7   6   5      609.90      603.63     40.95 o 
  -6   6   5      209.97      195.88     69.86 o 
  -5   6   5      155.25      151.94     26.87 o 
  -4   6   5     1124.27     1086.71     52.50 o 
  -3   6   5      256.55      234.88     14.14 o 
  -2   6   5     2128.98     2147.03     52.17 o 
  -1   6   5     1550.18     1612.46     42.35 o 
   0   6   5      819.83      821.36     22.80 o 
   1   6   5     1512.24     1581.16     41.24 o 
   2   6   5     2105.06     2154.95     67.52 o 
   3   6   5      224.64      215.62     12.04 o 
   4   6   5     1086.88     1121.54     42.88 o 
   5   6   5      179.29      171.52     24.84 o 
   6   6   5      211.34      197.50     23.75 o 
   7   6   5      666.92      679.59     41.46 o 
   8   6   5       99.73      103.70     19.84 o 
   9   6   5      181.58      253.76     22.48 o 
  -8   7   5      373.66      350.74     55.77 o 
  -7   7   5      863.51      826.08     98.45 o 
  -6   7   5      462.05      363.51     57.55 o 
  -5   7   5      352.43      364.15     50.82 o 
  -4   7   5      893.33      935.66     70.41 o 
  -3   7   5      506.77      490.36     32.42 o 
  -2   7   5      263.89      293.27     16.95 o 
  -1   7   5      854.84      829.83     30.34 o 
   0   7   5        0.69       13.96      5.31 o 
   1   7   5      665.69      703.50     33.70 o 
   2   7   5      349.65      346.66     78.21 o 
   3   7   5      607.50      587.24     27.45 o 
   4   7   5      871.94      844.63     37.71 o 
   5   7   5      356.64      339.15     73.36 o 
   6   7   5      465.61      467.76     28.88 o 
   7   7   5      775.47      762.55     63.75 o 
   8   7   5      374.54      387.91     23.19 o 
  -7   8   5       20.25        2.38      8.30 o 
  -6   8   5       63.85      102.39     22.90 o 
  -5   8   5      121.11      140.85     46.79 o 
  -4   8   5      193.22      171.56     20.98 o 
  -3   8   5       23.66       25.55      7.95 o 
  -2   8   5      366.25      416.95     29.50 o 
  -1   8   5      805.83      772.82     38.39 o 
   0   8   5      773.25      880.77     41.38 o 
   1   8   5      797.52      722.79     38.56 o 
   2   8   5      439.18      453.56     24.96 o 
   3   8   5       36.73       47.82      9.93 o 
   4   8   5      173.52      171.35     26.68 o 
   5   8   5      115.73      128.08     22.74 o 
   6   8   5       61.09       40.51     10.16 o 
   7   8   5       25.21       21.33      6.45 o 
  -6   9   5       89.34       81.55     16.09 o 
  -5   9   5       67.06       36.05     22.38 o 
  -4   9   5       44.66       63.86     12.51 o 
  -3   9   5       11.93       13.53      7.54 o 
  -2   9   5       57.60       47.13      9.60 o 
  -1   9   5      204.85      232.35     19.29 o 
   0   9   5       54.19       71.22     11.82 o 
   1   9   5      237.98      294.20     23.48 o 
   2   9   5       43.15       36.31      9.22 o 
   3   9   5       13.79       15.54      7.53 o 
   4   9   5       45.10       57.51     11.61 o 
   5   9   5       70.36       67.11     15.48 o 
   6   9   5       75.97       44.76     10.07 o 
  -5  10   5      161.80      221.43     22.20 o 
  -4  10   5        7.94       11.57      6.29 o 
  -3  10   5      263.56      227.77     47.95 o 
  -2  10   5        4.79       10.24      5.97 o 
  -1  10   5      195.28      132.83     23.22 o 
   0  10   5      740.99      821.92     41.01 o 
   1  10   5      198.23      161.96     13.05 o 
   2  10   5        4.14       17.71      6.44 o 
   3  10   5      253.25      221.72     13.95 o 
   4  10   5        6.14        5.31      4.58 o 
   5  10   5      139.48      133.44     19.50 o 
  -3  11   5       31.85       14.49     13.14 o 
  -2  11   5      143.07       94.96      8.53 o 
  -1  11   5      154.16      172.45     60.98 o 
   0  11   5      137.88      103.20     21.53 o 
   1  11   5      168.43      221.54     31.88 o 
   2  11   5      127.02       81.99     25.62 o 
   3  11   5       34.52       12.96      7.01 o 
   0   0   6     1542.14     1670.13     33.64 o 
   1   0   6      352.08      398.97      5.43 o 
   2   0   6    12697.21    11828.72    234.57 o 
   3   0   6     3654.35     3728.58     53.58 o 
   4   0   6     8106.74     8459.34    184.85 o 
   5   0   6       31.47       28.62      2.97 o 
   6   0   6     1104.70     1069.15     40.17 o 
   7   0   6      107.57      113.49     11.38 o 
   8   0   6      827.04      892.71     42.05 o 
   9   0   6      130.49      119.20     11.88 o 
  10   0   6      561.15      529.04     24.24 o 
 -10   1   6       66.14       68.56     26.94 o 
  -9   1   6       41.42       47.58     10.37 o 
  -8   1   6      536.04      569.33     48.81 o 
  -7   1   6      787.15      775.95     46.75 o 
  -6   1   6      205.29      208.33     40.30 o 
  -5   1   6     2082.49     2063.34     39.57 o 
  -4   1   6     5252.91     5179.09    103.01 o 
  -3   1   6     2804.54     2685.97     35.43 o 
  -2   1   6     7105.61     6843.07    107.75 o 
  -1   1   6     4587.63     4351.59     63.58 o 
   0   1   6      620.86      671.43     11.26 o 
   1   1   6     4734.45     4454.15     55.58 o 
   2   1   6     7472.96     7008.05    110.41 o 
   3   1   6     2936.14     2770.30     37.01 o 
   4   1   6     5546.72     5612.04    107.33 o 
   5   1   6     2070.42     2190.91     44.12 o 
   6   1   6      211.99      229.21     22.44 o 
   7   1   6      739.22      687.83     37.79 o 
   8   1   6      571.77      591.03     35.87 o 
   9   1   6       49.92       58.80     10.18 o 
  10   1   6       55.64       51.47      6.19 o 
 -10   2   6      233.22      249.65     16.96 o 
  -9   2   6       50.02       51.62     10.49 o 
  -8   2   6       62.11       34.12     10.48 o 
  -7   2   6        0.12        2.80     11.19 o 
  -6   2   6      547.34      553.31     34.47 o 
  -5   2   6     2651.52     2621.69     59.34 o 
  -4   2   6      482.94      502.98     12.01 o 
  -3   2   6      769.88      829.44      9.95 o 
  -2   2   6     2003.10     2016.75     21.35 o 
  -1   2   6     3412.53     3414.02     44.93 o 
   0   2   6    21401.34    20460.09    583.94 o 
   1   2   6     3282.20     3181.25     48.99 o 
   2   2   6     2135.70     2217.97     31.72 o 
   3   2   6      773.20      860.83     14.95 o 
   4   2   6      519.74      549.66      8.85 o 
   5   2   6     2654.12     2578.69     57.45 o 
   6   2   6      612.48      629.88     24.36 o 
   7   2   6        1.96        4.53      4.95 o 
   8   2   6       50.11       38.53      8.12 o 
   9   2   6       60.72       63.65     11.30 o 
  10   2   6      233.20      246.51     21.04 o 
 -10   3   6       49.97       62.78     10.44 o 
  -9   3   6      173.04      194.69     31.83 o 
  -8   3   6      325.67      411.56     32.75 o 
  -7   3   6      148.01      193.64     21.18 o 
  -6   3   6     2232.55     2250.26    110.28 o 
  -5   3   6     1635.25     1680.67     77.66 o 
  -4   3   6     3431.65     3417.43     67.39 o 
  -3   3   6     5046.04     5022.03     88.09 o 
  -2   3   6       63.69       53.24      3.31 o 
  -1   3   6     5296.85     5255.96     87.52 o 
   0   3   6      512.14      581.92     12.33 o 
   1   3   6     5597.64     5441.45     74.22 o 
   2   3   6       36.63       31.11      2.12 o 
   3   3   6     5156.43     4952.39     70.44 o 
   4   3   6     3246.87     3234.84     61.39 o 
   5   3   6     1421.60     1404.27     42.80 o 
   6   3   6     2025.21     1949.50     85.41 o 
   7   3   6      160.44      165.83     15.22 o 
   8   3   6      355.70      395.41     30.19 o 
   9   3   6      193.54      236.80     37.02 o 
  10   3   6       60.97       68.01     15.21 o 
 -10   4   6       78.09       65.36     16.20 o 
  -9   4   6      108.14      122.78     16.39 o 
  -8   4   6       76.85       96.22     14.82 o 
  -7   4   6      731.41      748.67     61.55 o 
  -6   4   6      580.54      602.22     47.35 o 
  -5   4   6      537.28      531.32     53.15 o 
  -4   4   6       70.23       52.95      5.07 o 
  -3   4   6     1047.43     1138.42     27.33 o 
  -2   4   6     2866.51     3037.11     51.79 o 
  -1   4   6      862.98      865.87     14.35 o 
   0   4   6      223.89      185.53     12.52 o 
   1   4   6     1012.77      976.39     16.98 o 
   2   4   6     3029.72     3178.28     46.56 o 
   3   4   6      977.56     1039.36     16.71 o 
   4   4   6       71.26       62.21      5.26 o 
   5   4   6      419.17      411.87     27.22 o 
   6   4   6      657.05      673.35     40.05 o 
   7   4   6      766.72      720.19     39.00 o 
   8   4   6       76.93       64.16     10.00 o 
   9   4   6      116.80      120.69     28.16 o 
  10   4   6       93.13       71.52     19.59 o 
  -9   5   6      178.04      113.09     20.40 o 
  -8   5   6       26.02       20.76      9.36 o 
  -7   5   6       61.26       68.08     13.54 o 
  -6   5   6      155.59      141.15     18.22 o 
  -5   5   6      302.30      298.30     28.19 o 
  -4   5   6       78.96       56.32     10.56 o 
  -3   5   6      199.39      202.83     11.84 o 
  -2   5   6       65.64       72.70      5.55 o 
  -1   5   6      293.45      339.85      8.23 o 
   0   5   6     4327.29     4458.60     97.02 o 
   1   5   6      278.70      304.46      9.96 o 
   2   5   6       82.38       86.13      5.78 o 
   3   5   6      191.29      206.91     10.35 o 
   4   5   6       64.19       51.33      7.81 o 
   5   5   6      328.80      339.62     33.98 o 
   6   5   6      186.36      166.90     21.28 o 
   7   5   6       46.54       66.59     10.82 o 
   8   5   6       33.02       36.19     10.89 o 
   9   5   6      173.13      162.21     41.00 o 
  -9   6   6       95.82       66.14     26.88 o 
  -8   6   6      113.53      109.38     16.93 o 
  -7   6   6      183.81      152.32     20.34 o 
  -6   6   6      942.04      970.05     76.45 o 
  -5   6   6      759.26      748.18     62.82 o 
  -4   6   6      650.22      664.97     30.53 o 
  -3   6   6       11.73       11.90      5.48 o 
  -2   6   6      283.57      282.12     18.17 o 
  -1   6   6      379.60      352.64     12.56 o 
   0   6   6     2031.09     1900.02     43.64 o 
   1   6   6      386.20      366.41     14.57 o 
   2   6   6      233.60      239.30     13.89 o 
   3   6   6        1.97       11.10      4.48 o 
   4   6   6      658.58      713.57     30.93 o 
   5   6   6      777.61      853.84     62.04 o 
   6   6   6      891.65      925.50     78.75 o 
   7   6   6      197.62      206.75     17.92 o 
   8   6   6       95.17      101.93     27.71 o 
   9   6   6       97.21       66.69     11.66 o 
  -8   7   6       32.74       27.63     13.67 o 
  -7   7   6       11.70       19.02     13.09 o 
  -6   7   6      110.57      123.49     27.27 o 
  -5   7   6      498.07      716.75    121.24 o 
  -4   7   6       77.70       85.75     18.78 o 
  -3   7   6     1058.19     1081.48     55.42 o 
  -2   7   6       17.22       17.03      5.61 o 
  -1   7   6      591.41      604.89     28.88 o 
   0   7   6     1341.06     1297.47     61.13 o 
   1   7   6      642.73      714.90     38.26 o 
   2   7   6       16.32       30.31      7.33 o 
   3   7   6      974.64      998.30     43.95 o 
   4   7   6       95.60       89.15     17.70 o 
   5   7   6      555.07      615.78     41.20 o 
   6   7   6      104.62      118.05     15.80 o 
   7   7   6       16.42       24.89      7.52 o 
   8   7   6       38.70        8.35      7.96 o 
  -7   8   6       88.77       91.46     17.27 o 
  -6   8   6      315.74      292.11     63.76 o 
  -5   8   6       43.99       76.33     21.24 o 
  -4   8   6      161.35      169.09     25.18 o 
  -3   8   6       48.80       44.81      9.48 o 
  -2   8   6       31.44       27.72      9.39 o 
  -1   8   6      329.73      337.32     20.43 o 
   0   8   6      127.81      132.85     14.16 o 
   1   8   6      298.67      298.13     21.41 o 
   2   8   6       46.70       48.30     10.51 o 
   3   8   6       46.66       42.69      8.50 o 
   4   8   6      173.72      213.19     27.83 o 
   5   8   6       48.83       58.03     16.69 o 
   6   8   6      326.16      305.35     24.89 o 
   7   8   6       91.80       33.76      8.19 o 
  -6   9   6       82.23       89.22     27.88 o 
  -5   9   6       33.98       17.87     11.26 o 
  -4   9   6        4.95        9.46      9.46 o 
  -3   9   6      156.25      117.46     14.89 o 
  -2   9   6      197.91      180.37     16.70 o 
  -1   9   6       45.72       46.64      9.48 o 
   0   9   6      722.28      728.62     41.11 o 
   1   9   6       53.73       62.32     16.85 o 
   2   9   6      210.48      195.19     15.24 o 
   3   9   6      157.91      159.58     16.76 o 
   4   9   6       11.83       27.11      8.99 o 
   5   9   6       38.32       29.91     11.34 o 
   6   9   6       87.65       73.12     27.27 o 
  -5  10   6       79.87       65.98     11.72 o 
  -4  10   6       50.05       30.35      9.23 o 
  -3  10   6       49.07       25.60      7.21 o 
  -2  10   6        2.61       17.94      8.22 o 
  -1  10   6      623.09      690.21     43.62 o 
   0  10   6        9.96        7.49     10.84 o 
   1  10   6      592.99      583.85     27.57 o 
   2  10   6        4.27       13.11      6.07 o 
   3  10   6       44.21       39.95      7.41 o 
   4  10   6       44.98       27.85      7.17 o 
   5  10   6       87.82       64.84     13.83 o 
  -3  11   6       13.15        5.71     11.19 o 
  -2  11   6       45.78       19.36      9.95 o 
  -1  11   6       35.51       16.46      5.32 o 
   0  11   6        3.35        9.91      5.51 o 
   1  11   6       42.58       33.28     10.28 o 
   2  11   6       50.69       37.94     16.28 o 
   3  11   6       18.12       19.76      5.63 o 
   1   0   7      860.65      989.40     16.66 o 
   2   0   7     9561.69     8168.26    137.14 o 
   3   0   7      618.01      647.90     13.60 o 
   4   0   7     5490.16     5166.63     95.91 o 
   5   0   7     1403.16     1457.79     33.88 o 
   6   0   7      205.92      192.11     18.47 o 
   7   0   7       60.92       60.11     10.28 o 
   8   0   7        4.45       11.78      8.24 o 
   9   0   7       17.23       20.84      7.66 o 
  10   0   7       60.19       58.21      8.45 o 
 -10   1   7       43.09       44.77     11.47 o 
  -9   1   7      167.82      187.02     18.44 o 
  -8   1   7     1165.14     1206.87     68.41 o 
  -7   1   7      825.97      784.86     55.16 o 
  -6   1   7       91.59      136.50     12.75 o 
  -5   1   7       40.75       40.25      4.45 o 
  -4   1   7     4508.63     4747.02     78.85 o 
  -3   1   7     5863.24     5883.60     90.22 o 
  -2   1   7     2238.25     2134.57     39.17 o 
  -1   1   7     3777.31     3701.44     47.52 o 
   0   1   7      363.74      325.34      4.81 o 
   1   1   7     3901.78     3707.68     59.59 o 
   2   1   7     2298.10     2191.75     29.19 o 
   3   1   7     6109.00     6001.63     94.98 o 
   4   1   7     4638.25     5096.35     93.04 o 
   5   1   7       36.81       42.17      3.96 o 
   6   1   7       86.29       84.14     17.28 o 
   7   1   7      711.46      651.28     32.49 o 
   8   1   7     1138.66     1096.81     49.33 o 
   9   1   7      133.53      133.60     22.23 o 
  10   1   7       46.28       30.90      5.77 o 
 -10   2   7       41.85       40.07      9.36 o 
  -9   2   7      318.64      310.00     50.24 o 
  -8   2   7      291.75      362.31     51.16 o 
  -7   2   7      479.42      487.02     37.46 o 
  -6   2   7     1511.32     1670.21     95.69 o 
  -5   2   7       65.86       71.69      5.54 o 
  -4   2   7      267.79      266.67     10.63 o 
  -3   2   7     1616.01     1755.35     21.77 o 
  -2   2   7      782.52      804.42     13.56 o 
  -1   2   7     1065.88     1087.46     17.62 o 
   0   2   7     1369.44     1254.67     16.69 o 
   1   2   7     1153.86     1153.57     13.04 o 
   2   2   7      668.57      692.00     12.18 o 
   3   2   7     1665.51     1839.45     23.16 o 
   4   2   7      231.19      245.18      7.59 o 
   5   2   7       43.82       50.07      5.79 o 
   6   2   7     1564.91     1586.84     56.24 o 
   7   2   7      528.35      557.50     38.01 o 
   8   2   7      278.03      306.40     63.88 o 
   9   2   7      329.46      370.78     48.43 o 
  10   2   7       32.40       27.87     11.55 o 
 -10   3   7        9.51       11.42      6.30 o 
  -9   3   7      251.57      293.55     23.04 o 
  -8   3   7      230.72      266.36     96.56 o 
  -7   3   7      208.59      231.00     41.74 o 
  -6   3   7      943.82      960.38     63.29 o 
  -5   3   7      223.74      278.83     40.17 o 
  -4   3   7      851.06      824.59     17.73 o 
  -3   3   7     4862.98     5172.34    104.94 o 
  -2   3   7      772.03      806.11     12.20 o 
  -1   3   7      652.89      598.40     12.29 o 
   0   3   7     6068.82     5567.15     91.93 o 
   1   3   7      591.05      520.45     10.61 o 
   2   3   7      499.68      530.37      6.66 o 
   3   3   7     4964.52     5184.51     86.15 o 
   4   3   7      771.93      767.26     16.58 o 
   5   3   7      172.99      215.74     14.30 o 
   6   3   7      838.42      839.28     32.17 o 
   7   3   7      198.21      199.90     18.52 o 
   8   3   7      230.20      308.52     55.29 o 
   9   3   7      260.89      269.25     30.43 o 
  10   3   7       11.31       -3.70     11.07 o 
  -9   4   7       28.72       40.15      8.94 o 
  -8   4   7       43.16       43.68     13.98 o 
  -7   4   7       29.32       27.74      9.80 o 
  -6   4   7      145.21      182.65     24.94 o 
  -5   4   7      806.66      776.17     49.70 o 
  -4   4   7      294.39      335.42     14.91 o 
  -3   4   7      799.87      796.55     19.10 o 
  -2   4   7      203.42      213.60      6.44 o 
  -1   4   7      636.57      667.90     11.23 o 
   0   4   7     2065.68     1951.01     36.94 o 
   1   4   7      651.67      676.06     12.76 o 
   2   4   7      225.27      225.32      6.27 o 
   3   4   7      887.69      850.17     16.17 o 
   4   4   7      278.44      310.27     18.18 o 
   5   4   7      870.59      832.77     42.72 o 
   6   4   7      182.51      187.50     18.55 o 
   7   4   7       54.30       48.18     12.71 o 
   8   4   7       53.20       53.53     11.29 o 
   9   4   7       39.51       32.99     18.48 o 
  -9   5   7       17.53       12.04      7.43 o 
  -8   5   7       58.52       95.29     13.14 o 
  -7   5   7      943.03      981.03     74.82 o 
  -6   5   7      615.52      569.80     60.76 o 
  -5   5   7      203.81      177.90     35.01 o 
  -4   5   7      141.79      152.23     10.75 o 
  -3   5   7      146.21      112.40      6.38 o 
  -2   5   7      137.52      170.28     11.90 o 
  -1   5   7      576.81      592.65     11.92 o 
   0   5   7     4448.42     4257.88     87.27 o 
   1   5   7      594.62      591.64     15.20 o 
   2   5   7      131.94      159.95     10.41 o 
   3   5   7      146.06      124.49      7.84 o 
   4   5   7      119.01      134.65     10.22 o 
   5   5   7      215.83      250.66     32.93 o 
   6   5   7      654.22      678.06     43.34 o 
   7   5   7      965.15      917.59     75.19 o 
   8   5   7       54.18       64.16     16.67 o 
   9   5   7       27.10       52.25     14.88 o 
  -9   6   7       17.59       12.85      3.83 o 
  -8   6   7       64.06       49.39     12.03 o 
  -7   6   7      128.38      151.28     21.74 o 
  -6   6   7      196.54      207.14     22.09 o 
  -5   6   7      107.51      109.68     23.24 o 
  -4   6   7     2092.26     2029.64    107.04 o 
  -3   6   7       59.64       66.45     12.21 o 
  -2   6   7      297.66      335.19     16.32 o 
  -1   6   7      118.08      100.87      8.10 o 
   0   6   7      736.59      741.64     25.75 o 
   1   6   7       87.49       91.54     10.07 o 
   2   6   7      357.29      395.70     20.16 o 
   3   6   7       82.01       97.78      8.80 o 
   4   6   7     2050.17     1918.03     69.18 o 
   5   6   7      107.19      105.98     13.82 o 
   6   6   7      214.30      267.93     29.07 o 
   7   6   7      114.38      153.01     18.35 o 
   8   6   7       69.79       56.22     10.78 o 
  -8   7   7       12.88       10.87      5.67 o 
  -7   7   7      136.41       80.52     31.50 o 
  -6   7   7      155.00       75.91     36.06 o 
  -5   7   7       45.02       32.97     16.71 o 
  -4   7   7      137.64      174.13     23.80 o 
  -3   7   7     2173.32     2090.55     88.20 o 
  -2   7   7      825.04      827.03     42.04 o 
  -1   7   7     1036.87     1013.78     39.08 o 
   0   7   7       76.13       77.35      9.51 o 
   1   7   7     1146.68     1198.75     69.42 o 
   2   7   7      866.72      817.32     42.78 o 
   3   7   7     2094.56     1972.62     72.19 o 
   4   7   7      104.48      112.50     15.20 o 
   5   7   7       43.62       49.84     13.48 o 
   6   7   7      161.39      154.64     18.14 o 
   7   7   7      195.96      192.52     14.74 o 
   8   7   7       15.20       33.35     24.55 o 
  -7   8   7       49.04       28.07     11.35 o 
  -6   8   7      101.82       96.49     21.18 o 
  -5   8   7       47.86       63.79     14.70 o 
  -4   8   7      198.09      210.41     44.26 o 
  -3   8   7      161.40      184.87     19.28 o 
  -2   8   7       57.07       82.60     12.63 o 
  -1   8   7      155.97      129.12     17.20 o 
   0   8   7      502.38      565.26     33.57 o 
   1   8   7      150.82      139.21     16.05 o 
   2   8   7       29.83       53.42     12.51 o 
   3   8   7      163.46      212.39     17.49 o 
   4   8   7      224.35      328.84     24.59 o 
   5   8   7       53.71       70.60     13.95 o 
   6   8   7      103.02       93.26     17.34 o 
   7   8   7       58.88       32.67     12.68 o 
  -6   9   7       24.72       14.93      9.09 o 
  -5   9   7      177.40       83.38     34.97 o 
  -4   9   7       84.16       95.24     13.96 o 
  -3   9   7       61.61       31.16      8.13 o 
  -2   9   7      404.77      481.53     69.46 o 
  -1   9   7      184.38      186.12     23.26 o 
   0   9   7       83.04      159.59     18.26 o 
   1   9   7      156.40      158.90     15.56 o 
   2   9   7      431.12      466.63     25.16 o 
   3   9   7       58.98       47.10      8.73 o 
   4   9   7       76.94       79.72     11.94 o 
   5   9   7      182.63      181.35     34.30 o 
   6   9   7       25.18       12.71      5.47 o 
  -5  10   7      236.94      236.02     19.21 o 
  -4  10   7        9.92        4.73      5.19 o 
  -3  10   7      164.79       72.69     10.01 o 
  -2  10   7      165.82      154.91     16.80 o 
  -1  10   7      328.83      293.26     29.91 o 
   0  10   7       66.75       68.12     10.00 o 
   1  10   7      325.54      328.24     19.32 o 
   2  10   7      151.50      163.99     12.43 o 
   3  10   7      129.10       99.33     18.77 o 
   4  10   7       12.34       12.90      4.96 o 
   5  10   7      238.94      327.59     29.26 o 
  -2  11   7       18.91       13.18      5.11 o 
  -1  11   7       42.74       50.14     18.06 o 
   0  11   7      193.88      274.38     15.65 o 
   1  11   7       55.21       56.74     14.22 o 
   2  11   7       34.12       22.61      8.95 o 
   3  11   7       55.58       29.17      5.88 o 
   0   0   8     5611.10     5162.22     92.74 o 
   1   0   8    13413.13    12831.03    270.82 o 
   2   0   8     4533.98     4186.25     60.64 o 
   3   0   8        4.83       15.21      1.46 o 
   4   0   8      830.44      778.36     13.19 o 
   5   0   8       56.50       65.81      5.95 o 
   6   0   8       67.30       65.10      7.93 o 
   7   0   8       21.81       56.52     15.29 o 
   8   0   8      679.73      776.00     38.69 o 
   9   0   8      362.06      353.39     33.00 o 
  10   0   8       38.24       42.30      7.15 o 
 -10   1   8       16.41       19.58      6.14 o 
  -9   1   8      157.43      165.23     35.33 o 
  -8   1   8      195.51      235.51     48.66 o 
  -7   1   8      157.29      139.17     17.32 o 
  -6   1   8       48.77       79.15     11.99 o 
  -5   1   8       27.27       49.56     11.43 o 
  -4   1   8      281.56      342.35      9.95 o 
  -3   1   8     9542.50     9461.62    213.02 o 
  -2   1   8     6787.06     6897.71    140.24 o 
  -1   1   8      688.64      639.41      7.98 o 
   0   1   8       12.93       12.10      1.13 o 
   1   1   8      735.74      668.35     10.09 o 
   2   1   8     6682.73     6694.04    113.26 o 
   3   1   8     9110.87     9004.85    169.79 o 
   4   1   8      281.11      350.81      7.61 o 
   5   1   8       20.75       24.20      3.24 o 
   6   1   8       33.21       76.80      9.92 o 
   7   1   8      181.57      199.97     15.66 o 
   8   1   8      175.42      223.01     17.28 o 
   9   1   8      150.74      112.33     15.76 o 
  10   1   8       12.20        9.06      3.92 o 
 -10   2   8       38.54       42.09      9.33 o 
  -9   2   8       19.76       24.79      8.30 o 
  -8   2   8      213.66      203.86     31.26 o 
  -7   2   8      111.83      112.98     15.37 o 
  -6   2   8       70.37       95.78     13.27 o 
  -5   2   8      639.96      617.57     22.57 o 
  -4   2   8      469.61      490.31     17.89 o 
  -3   2   8      614.93      581.41     10.41 o 
  -2   2   8      844.65      808.23     16.47 o 
  -1   2   8     2615.36     2417.17     41.92 o 
   0   2   8     4990.86     4722.89     68.71 o 
   1   2   8     2875.31     2710.28     32.94 o 
   2   2   8      775.29      737.46     14.14 o 
   3   2   8      637.94      583.44     11.76 o 
   4   2   8      396.17      434.26     10.00 o 
   5   2   8      632.55      661.62     23.51 o 
   6   2   8       65.97       65.66      9.55 o 
   7   2   8      113.51      116.25     12.32 o 
   8   2   8      214.05      212.75     20.79 o 
   9   2   8       19.46       23.89      8.33 o 
  10   2   8       39.46       29.14      7.34 o 
 -10   3   8      418.23      521.02     44.54 o 
  -9   3   8       66.95       74.40     13.57 o 
  -8   3   8      435.17      440.92     62.96 o 
  -7   3   8      364.24      469.97     35.35 o 
  -6   3   8     2385.49     2506.76    125.18 o 
  -5   3   8      605.25      622.31     35.45 o 
  -4   3   8     1150.45     1006.27     22.16 o 
  -3   3   8      184.29      193.63      5.86 o 
  -2   3   8      338.71      397.84     11.89 o 
  -1   3   8     2272.08     2292.57     35.36 o 
   0   3   8      286.15      275.80      9.36 o 
   1   3   8     2378.47     2334.25     28.00 o 
   2   3   8      382.44      432.23      8.03 o 
   3   3   8      170.61      190.66      6.15 o 
   4   3   8     1078.59      942.99     18.75 o 
   5   3   8      605.86      615.54     23.01 o 
   6   3   8     2646.94     2524.61     84.14 o 
   7   3   8      384.83      451.36     63.78 o 
   8   3   8      413.78      420.47     36.68 o 
   9   3   8       60.25       49.86     16.48 o 
  10   3   8      381.88      460.37     26.25 o 
  -9   4   8       44.06       43.70      8.80 o 
  -8   4   8      105.13       83.15     13.41 o 
  -7   4   8      273.15      278.27     33.72 o 
  -6   4   8       49.66       56.66     15.07 o 
  -5   4   8     1999.23     2049.50    121.46 o 
  -4   4   8      420.50      484.58     18.15 o 
  -3   4   8      291.42      339.21     10.87 o 
  -2   4   8      442.85      435.25     10.16 o 
  -1   4   8    10537.44    10792.83    267.89 o 
   0   4   8      431.63      360.73     11.38 o 
   1   4   8    10559.97    10396.07    240.63 o 
   2   4   8      370.13      385.71      8.69 o 
   3   4   8      315.46      343.59      8.23 o 
   4   4   8      419.66      457.21     22.34 o 
   5   4   8     2066.23     2073.91    102.63 o 
   6   4   8       41.93       42.02      9.91 o 
   7   4   8      257.01      259.46     40.97 o 
   8   4   8      107.52       93.72     14.39 o 
   9   4   8       42.99       31.75      7.99 o 
  -9   5   8       22.39       28.38      6.83 o 
  -8   5   8       20.17       22.80     10.89 o 
  -7   5   8      809.13      826.01    147.12 o 
  -6   5   8      312.29      383.16     30.63 o 
  -5   5   8      499.92      558.34     41.30 o 
  -4   5   8       33.75       38.83      6.51 o 
  -3   5   8       71.94       57.95      7.25 o 
  -2   5   8      193.52      190.87     12.31 o 
  -1   5   8      383.90      385.54     10.22 o 
   0   5   8     1368.57     1492.40     35.65 o 
   1   5   8      402.95      383.00     14.31 o 
   2   5   8      164.11      171.44     13.01 o 
   3   5   8       76.85       75.01      8.49 o 
   4   5   8       29.52       33.80      6.97 o 
   5   5   8      482.27      535.29     39.54 o 
   6   5   8      265.52      279.33     29.67 o 
   7   5   8      802.09      840.77     44.73 o 
   8   5   8       17.89       14.93      7.82 o 
   9   5   8       20.11       42.40     10.47 o 
  -8   6   8      155.95      174.47     34.08 o 
  -7   6   8      109.85      108.77     26.24 o 
  -6   6   8        8.86       10.66      7.93 o 
  -5   6   8       36.46       27.81      9.49 o 
  -4   6   8      266.51      280.65     19.16 o 
  -3   6   8      508.52      514.20     26.59 o 
  -2   6   8      813.64      836.44     29.25 o 
  -1   6   8        4.18        6.62      3.44 o 
   0   6   8     1390.56     1127.83     46.88 o 
   1   6   8        4.84       25.46      7.37 o 
   2   6   8      767.12      798.74     33.70 o 
   3   6   8      500.40      497.36     21.76 o 
   4   6   8      262.42      303.85     18.66 o 
   5   6   8       52.62       37.84     10.58 o 
   6   6   8       13.31        9.57      9.21 o 
   7   6   8      103.10      106.77     12.51 o 
   8   6   8      143.93      164.02     36.09 o 
  -8   7   8       33.44       20.04     10.36 o 
  -7   7   8        3.07        2.22      4.71 o 
  -6   7   8      182.89      178.17     30.64 o 
  -5   7   8      288.86      227.95     61.05 o 
  -4   7   8      206.86      211.07     15.30 o 
  -3   7   8     1425.13     1347.96     61.00 o 
  -2   7   8      181.57      191.79     17.83 o 
  -1   7   8      267.94      318.38     43.47 o 
   0   7   8      166.16      175.29     15.07 o 
   1   7   8      262.08      297.95     19.84 o 
   2   7   8      170.91      191.31     15.98 o 
   3   7   8     1396.77     1353.50     55.64 o 
   4   7   8      225.80      208.63     24.10 o 
   5   7   8      236.07      311.19     26.64 o 
   6   7   8      152.40      166.66     18.55 o 
   7   7   8        2.64        3.25      8.93 o 
   8   7   8       27.10       64.96      9.85 o 
  -7   8   8      128.89      125.14     18.58 o 
  -6   8   8       16.80       23.41     21.17 o 
  -5   8   8       67.65       53.56     11.35 o 
  -4   8   8       54.86       50.17     11.87 o 
  -3   8   8      235.89      274.36     30.77 o 
  -2   8   8        7.39        9.35      6.58 o 
  -1   8   8      147.38      134.54     16.11 o 
   0   8   8      184.05      196.39     26.57 o 
   1   8   8      171.37      149.09     19.76 o 
   2   8   8       13.67       17.30      7.00 o 
   3   8   8      211.31      221.45     16.28 o 
   4   8   8       66.77       84.40     13.77 o 
   5   8   8       62.18       72.17     14.36 o 
   6   8   8       20.90       18.72     10.10 o 
   7   8   8      129.74       54.77     14.94 o 
  -6   9   8       21.54        6.23     12.33 o 
  -5   9   8       57.45       16.53     10.07 o 
  -4   9   8      375.83      339.43    117.43 o 
  -3   9   8       36.98       28.21      7.72 o 
  -2   9   8       14.15        0.46      8.21 o 
  -1   9   8      560.77      545.70     33.07 o 
   0   9   8      217.01      284.92     22.02 o 
   1   9   8      551.19      565.96     33.73 o 
   2   9   8        9.92        5.96      6.66 o 
   3   9   8       39.47       33.39      7.65 o 
   4   9   8      398.13      445.14     31.10 o 
   5   9   8       51.10       49.34     13.74 o 
   6   9   8       31.08       24.01      6.22 o 
  -4  10   8       40.03        8.58      5.12 o 
  -3  10   8       55.75       32.43      6.27 o 
  -2  10   8      107.10       91.81     21.89 o 
  -1  10   8      950.17     1047.56     58.79 o 
   0  10   8       72.30       55.32      9.24 o 
   1  10   8      910.74      964.74     43.39 o 
   2  10   8       96.58       86.93     14.99 o 
   3  10   8       39.16       23.51      9.06 o 
   4  10   8       28.20       15.19      5.99 o 
   5  10   8       76.80       54.07     11.59 o 
  -2  11   8        1.90       -0.64      3.35 o 
  -1  11   8      264.00      289.64     27.76 o 
   0  11   8        2.22        4.53      4.82 o 
   1  11   8      247.45      278.00     46.79 o 
   2  11   8        5.97        6.76      5.23 o 
   1   0   9     9416.62     8201.96    142.40 o 
   2   0   9      551.12      440.25     14.83 o 
   3   0   9     7277.32     7697.22    134.88 o 
   4   0   9    11478.02    11679.91    358.28 o 
   5   0   9      487.36      511.04     16.31 o 
   6   0   9      900.87      957.61     44.01 o 
   7   0   9       26.62       39.22      9.21 o 
   8   0   9        1.15       -1.09      5.71 o 
   9   0   9        9.72       19.82     10.45 o 
  10   0   9       40.56       41.64      6.98 o 
 -10   1   9      214.45      292.33     20.82 o 
  -9   1   9      310.04      333.96     25.16 o 
  -8   1   9       52.23       87.20     14.02 o 
  -7   1   9     1317.75     1407.91     77.24 o 
  -6   1   9      115.63      115.93     11.41 o 
  -5   1   9      991.33     1012.72     29.07 o 
  -4   1   9     4347.44     4382.39    100.21 o 
  -3   1   9      726.72      747.65     12.47 o 
  -2   1   9     2624.04     2558.46     43.58 o 
  -1   1   9     1357.25     1368.90     19.25 o 
   0   1   9     1191.35     1165.20     11.08 o 
   1   1   9     1251.88     1244.92     20.74 o 
   2   1   9     2541.24     2494.25     31.82 o 
   3   1   9      628.02      655.67     11.08 o 
   4   1   9     4136.35     4056.30     92.54 o 
   5   1   9      936.33      999.07     30.30 o 
   6   1   9      124.81      133.46     12.75 o 
   7   1   9     1340.57     1404.78     67.99 o 
   8   1   9       61.97       74.61     11.70 o 
   9   1   9      329.26      343.47     19.89 o 
  10   1   9      204.39      120.26     33.94 o 
 -10   2   9      104.76       62.41      7.93 o 
  -9   2   9      108.78      138.53     18.21 o 
  -8   2   9      218.28      244.25     67.99 o 
  -7   2   9      231.94      226.80     36.52 o 
  -6   2   9       86.91      113.03     17.10 o 
  -5   2   9      115.14      129.05     44.45 o 
  -4   2   9       50.55       66.86      5.96 o 
  -3   2   9     1275.46     1189.37     21.17 o 
  -2   2   9       58.52       71.85      3.04 o 
  -1   2   9      950.61      928.26     15.21 o 
   0   2   9      268.55      305.19      7.24 o 
   1   2   9     1006.92      958.70     17.04 o 
   2   2   9       64.25       80.96      3.12 o 
   3   2   9     1280.22     1210.96     14.71 o 
   4   2   9       69.39       78.55      3.95 o 
   5   2   9      117.81      107.85     17.77 o 
   6   2   9      142.07      151.95     16.94 o 
   7   2   9      206.08      180.02     17.86 o 
   8   2   9      177.97      173.64     16.77 o 
   9   2   9      101.16      101.68     13.26 o 
  10   2   9      120.48       79.27     12.52 o 
 -10   3   9       47.20       50.34      8.80 o 
  -9   3   9      161.50      152.88     15.50 o 
  -8   3   9       86.31      127.83     16.63 o 
  -7   3   9       30.53       26.57     12.44 o 
  -6   3   9      160.65      164.03     21.49 o 
  -5   3   9      810.83      955.58     48.68 o 
  -4   3   9      435.05      433.13     12.04 o 
  -3   3   9     2334.22     2298.55     37.50 o 
  -2   3   9     2175.85     2085.86     34.95 o 
  -1   3   9      373.54      362.39      9.47 o 
   0   3   9     4153.76     3634.56     52.32 o 
   1   3   9      398.35      375.46      5.67 o 
   2   3   9     2236.04     2118.19     37.06 o 
   3   3   9     2260.03     2237.49     35.93 o 
   4   3   9      384.70      382.76     10.07 o 
   5   3   9      850.44      961.62     39.65 o 
   6   3   9      224.18      245.71     23.76 o 
   7   3   9       22.00       30.36     11.99 o 
   8   3   9       91.85      107.55     15.11 o 
   9   3   9      164.12      171.31     20.19 o 
  10   3   9       42.14       32.49     13.02 o 
  -9   4   9      245.23      233.21     70.76 o 
  -8   4   9      263.68      333.36     27.01 o 
  -7   4   9      977.61      981.65     59.33 o 
  -6   4   9      150.29      161.32     18.44 o 
  -5   4   9     1064.79     1060.07     65.31 o 
  -4   4   9     1286.90     1305.74     43.80 o 
  -3   4   9     1587.83     1622.50     33.77 o 
  -2   4   9     1274.06     1296.72     23.94 o 
  -1   4   9      896.29     1002.19     17.69 o 
   0   4   9     1948.89     1777.25     34.96 o 
   1   4   9      888.75      934.48     17.65 o 
   2   4   9     1147.78     1217.12     23.34 o 
   3   4   9     1610.28     1647.36     31.65 o 
   4   4   9     1252.61     1288.35     40.52 o 
   5   4   9     1141.21     1100.13     49.62 o 
   6   4   9      118.09      123.05     15.34 o 
   7   4   9      914.79      989.40     78.40 o 
   8   4   9      264.89      338.02     27.21 o 
   9   4   9      224.30      253.68     77.71 o 
  -9   5   9       63.54       47.03      8.80 o 
  -8   5   9      120.65       89.00     21.13 o 
  -7   5   9      543.49      525.45     37.72 o 
  -6   5   9      563.56      565.33     39.84 o 
  -5   5   9      927.10      885.05     83.49 o 
  -4   5   9     1595.71     1492.39     49.61 o 
  -3   5   9       81.40       81.04     11.20 o 
  -2   5   9       14.52       14.46      3.60 o 
  -1   5   9     1771.20     1720.70     35.46 o 
   0   5   9       16.63       41.71      3.43 o 
   1   5   9     1882.76     1784.56     56.24 o 
   2   5   9       14.81       19.82      4.55 o 
   3   5   9      106.53      106.26      7.92 o 
   4   5   9     1665.81     1728.11     66.34 o 
   5   5   9      902.62      919.51     61.04 o 
   6   5   9      533.48      584.51     35.33 o 
   7   5   9      519.35      530.48     56.92 o 
   8   5   9      126.34      115.68     18.95 o 
   9   5   9       61.99       49.33     15.41 o 
  -8   6   9       93.58       72.04     17.80 o 
  -7   6   9       22.59       25.59     14.25 o 
  -6   6   9      301.01      334.75     43.26 o 
  -5   6   9      137.07      133.26     21.87 o 
  -4   6   9      294.80      324.82     23.09 o 
  -3   6   9      180.63      187.74     14.98 o 
  -2   6   9      590.23      596.11     23.30 o 
  -1   6   9     1158.14     1084.46     34.47 o 
   0   6   9       46.41       53.89      7.79 o 
   1   6   9     1173.01     1167.86     49.78 o 
   2   6   9      608.83      601.45     30.83 o 
   3   6   9      156.65      174.00     12.37 o 
   4   6   9      296.08      308.05     20.98 o 
   5   6   9      172.67      192.82     21.57 o 
   6   6   9      292.24      359.82     37.11 o 
   7   6   9       24.68       30.20      8.89 o 
   8   6   9       98.38       88.03     19.70 o 
  -8   7   9       22.95       25.39      6.25 o 
  -7   7   9      177.62      149.08     37.01 o 
  -6   7   9      115.18      123.65     18.86 o 
  -5   7   9      186.39      155.27     15.51 o 
  -4   7   9       81.49       70.88      9.63 o 
  -3   7   9      287.30      313.98     20.04 o 
  -2   7   9       51.68       77.55     10.06 o 
  -1   7   9      673.74      748.61     41.67 o 
   0   7   9        5.51       25.72     15.31 o 
   1   7   9      653.25      676.39     49.28 o 
   2   7   9       34.49       53.91      9.03 o 
   3   7   9      222.20      223.40     18.61 o 
   4   7   9      110.95       87.94     21.01 o 
   5   7   9      185.09      184.81     23.94 o 
   6   7   9      100.92      121.98     21.41 o 
   7   7   9      183.90      120.69     16.03 o 
   8   7   9       22.40       47.50      8.67 o 
  -7   8   9       18.19       13.32      8.48 o 
  -6   8   9       40.42       27.92     12.32 o 
  -5   8   9      114.67       80.45     36.00 o 
  -4   8   9      154.56      171.81     20.10 o 
  -3   8   9      649.99      730.99     44.75 o 
  -2   8   9      170.18      167.91     20.19 o 
  -1   8   9       47.12       56.69     11.64 o 
   0   8   9      811.88      899.70     45.59 o 
   1   8   9       31.82       40.63      9.73 o 
   2   8   9      149.66      128.94     15.14 o 
   3   8   9      697.91      726.84     35.07 o 
   4   8   9      147.92      153.18     15.80 o 
   5   8   9      103.20       98.10     15.43 o 
   6   8   9       37.19       27.65     14.61 o 
   7   8   9       18.50        9.65      5.97 o 
  -6   9   9       21.30       10.26      7.02 o 
  -5   9   9       18.11        4.28      8.68 o 
  -4   9   9       40.83       56.86     19.33 o 
  -3   9   9      129.44      110.63     19.88 o 
  -2   9   9      106.88       92.31     14.65 o 
  -1   9   9       29.09       50.88      9.86 o 
   0   9   9      319.37      438.41     30.42 o 
   1   9   9       43.45       48.07     10.89 o 
   2   9   9       91.07      102.82     11.11 o 
   3   9   9      132.56      163.46     17.49 o 
   4   9   9       37.46       50.09     15.04 o 
   5   9   9       18.95       11.87      7.14 o 
   6   9   9       21.68       19.63      6.67 o 
  -4  10   9       21.66        7.48      7.28 o 
  -3  10   9      336.19      383.15     38.35 o 
  -2  10   9      119.84       77.11     11.87 o 
  -1  10   9      175.57      151.19     24.88 o 
   0  10   9      468.82      422.93     32.04 o 
   1  10   9      200.54      169.39     13.95 o 
   2  10   9      128.23      118.35     14.06 o 
   3  10   9      328.67      299.92     28.29 o 
   4  10   9       23.47        9.01      7.26 o 
  -2  11   9       85.38       50.01     10.45 o 
  -1  11   9       52.78       57.37     14.65 o 
   0  11   9      173.53      187.01     32.41 o 
   1  11   9       40.22       36.63      7.64 o 
   2  11   9       70.58       74.21     25.92 o 
   0   0  10      862.68      915.71     13.39 o 
   1   0  10      733.95      798.61     10.20 o 
   2   0  10     2751.95     2592.34     50.39 o 
   3   0  10        2.41        3.63      1.17 o 
   4   0  10      321.85      447.29     11.60 o 
   5   0  10      740.19      807.27     52.45 o 
   6   0  10        1.77        5.47      7.87 o 
   7   0  10      281.20      313.37     26.19 o 
   8   0  10      842.57      860.77     41.71 o 
   9   0  10       22.62       24.08      6.37 o 
  10   0  10       32.62       21.11      6.69 o 
 -10   1  10       69.88       53.64      9.95 o 
  -9   1  10      112.30      123.87     18.83 o 
  -8   1  10      176.62      183.25     24.52 o 
  -7   1  10        3.72       14.40     17.51 o 
  -6   1  10      299.88      279.20     17.05 o 
  -5   1  10     1247.67     1213.54     33.46 o 
  -4   1  10      667.43      653.46     16.84 o 
  -3   1  10      141.34      204.08      5.34 o 
  -2   1  10     2818.28     2936.21     63.19 o 
  -1   1  10     5520.02     5441.37     94.78 o 
   0   1  10    12880.19    11727.00    233.64 o 
   1   1  10     5301.39     5210.38     75.46 o 
   2   1  10     2801.68     2916.96     42.61 o 
   3   1  10      272.50      339.46      7.16 o 
   4   1  10      693.47      669.92     23.78 o 
   5   1  10     1155.06     1152.12     41.47 o 
   6   1  10      326.25      310.15     18.95 o 
   7   1  10        2.16        2.75      5.95 o 
   8   1  10      156.73      162.47     15.78 o 
   9   1  10      106.50      118.40     18.15 o 
  10   1  10       80.40       69.09     15.72 o 
 -10   2  10      185.21      204.92     13.23 o 
  -9   2  10       50.34       65.41     10.95 o 
  -8   2  10       77.14       90.80     14.30 o 
  -7   2  10      110.17      117.28     16.37 o 
  -6   2  10       13.51       13.15      7.75 o 
  -5   2  10      127.69      107.68     12.71 o 
  -4   2  10     1066.72     1120.17     24.12 o 
  -3   2  10      389.09      411.56     11.17 o 
  -2   2  10     2481.08     2353.28     38.53 o 
  -1   2  10     2142.40     2198.76     38.11 o 
   0   2  10     2761.52     2937.07     46.09 o 
   1   2  10     1876.29     1884.43     39.24 o 
   2   2  10     2384.16     2222.92     31.99 o 
   3   2  10      333.26      357.82      6.26 o 
   4   2  10     1028.94     1085.81     22.14 o 
   5   2  10       84.17       78.28      8.50 o 
   6   2  10        5.82       20.06      7.58 o 
   7   2  10      107.59      107.10     13.87 o 
   8   2  10       85.51      116.93     26.00 o 
   9   2  10       56.19       56.87     11.90 o 
  10   2  10      186.04      198.37     18.53 o 
  -9   3  10      198.48      250.88     47.50 o 
  -8   3  10      224.66      211.56     24.71 o 
  -7   3  10      737.63      793.19     49.94 o 
  -6   3  10     1211.78     1239.52     67.34 o 
  -5   3  10      311.72      339.54     23.82 o 
  -4   3  10      349.08      395.53     14.31 o 
  -3   3  10      158.30      179.43      7.16 o 
  -2   3  10     1157.02     1190.23     20.32 o 
  -1   3  10      300.04      362.96      7.67 o 
   0   3  10     1335.24     1365.67     34.49 o 
   1   3  10      318.52      355.19      8.83 o 
   2   3  10     1127.34     1140.31     26.71 o 
   3   3  10      208.87      234.00      9.82 o 
   4   3  10      277.06      305.48     12.08 o 
   5   3  10      273.92      293.22     14.84 o 
   6   3  10     1365.38     1295.24     57.31 o 
   7   3  10      737.13      776.46     55.67 o 
   8   3  10      211.96      234.02     61.41 o 
   9   3  10      248.09      278.61     36.96 o 
  -9   4  10       75.85       53.51      8.71 o 
  -8   4  10      339.78      388.36     28.80 o 
  -7   4  10      234.64      273.21     28.78 o 
  -6   4  10      441.62      425.22     45.51 o 
  -5   4  10       95.85       99.68     21.56 o 
  -4   4  10      134.57      145.01     15.69 o 
  -3   4  10      207.90      213.15     13.02 o 
  -2   4  10     1315.81     1315.08     26.39 o 
  -1   4  10     5099.27     4980.23     96.85 o 
   0   4  10        7.09       10.82      2.45 o 
   1   4  10     4941.03     4760.00    104.49 o 
   2   4  10     1307.95     1368.56     25.20 o 
   3   4  10      170.28      194.24      9.34 o 
   4   4  10      188.70      224.67     21.99 o 
   5   4  10       93.39       93.59     11.31 o 
   6   4  10      425.77      452.19     35.55 o 
   7   4  10      227.93      259.89     25.02 o 
   8   4  10      333.23      372.11     28.19 o 
   9   4  10       75.67       59.98     11.78 o 
  -9   5  10       44.62       40.08      6.27 o 
  -8   5  10       35.58       30.35     10.05 o 
  -7   5  10      102.80       98.77     18.28 o 
  -6   5  10      595.48      570.46     50.64 o 
  -5   5  10      762.94      699.40     69.87 o 
  -4   5  10      237.52      260.44     15.62 o 
  -3   5  10      107.24      109.68      8.40 o 
  -2   5  10       79.38       69.38      7.46 o 
  -1   5  10     1043.05     1138.00     27.89 o 
   0   5  10      355.19      335.58     10.70 o 
   1   5  10     1062.90     1166.54     27.41 o 
   2   5  10       83.30       69.48      8.94 o 
   3   5  10       81.43       70.51      7.26 o 
   4   5  10      243.86      286.08     20.76 o 
   5   5  10      797.82      821.05     57.17 o 
   6   5  10      569.36      528.89     33.41 o 
   7   5  10      123.88      137.78     17.88 o 
   8   5  10       41.87       40.54     11.69 o 
   9   5  10       36.74       37.22     14.81 o 
  -8   6  10      403.33      423.27     21.25 o 
  -7   6  10       44.69       41.48      9.54 o 
  -6   6  10       95.32       89.97     24.71 o 
  -5   6  10      144.15      106.84     17.20 o 
  -4   6  10      197.43      244.19     28.71 o 
  -3   6  10      109.01      106.73     12.77 o 
  -2   6  10       46.48       42.31      5.95 o 
  -1   6  10       11.59       16.08      5.68 o 
   0   6  10       21.36       48.79      8.68 o 
   1   6  10       12.23       15.36      6.29 o 
   2   6  10       35.12       50.70      9.12 o 
   3   6  10       89.10       79.74      8.82 o 
   4   6  10      194.06      219.32     27.18 o 
   5   6  10      133.57      106.65     19.20 o 
   6   6  10      121.16      150.20     18.63 o 
   7   6  10       31.87       23.15      7.88 o 
   8   6  10      431.05      491.77     38.07 o 
  -8   7  10       53.42       30.02     10.09 o 
  -7   7  10        3.67        6.58     10.18 o 
  -6   7  10        1.30        0.26     10.05 o 
  -5   7  10      182.62      222.87     20.99 o 
  -4   7  10       20.75       15.91      6.68 o 
  -3   7  10     1302.50     1296.89     61.81 o 
  -2   7  10      183.35      206.62     22.85 o 
  -1   7  10      232.61      230.00     18.01 o 
   0   7  10       83.18      112.24     12.22 o 
   1   7  10      215.41      209.99     16.38 o 
   2   7  10      233.02      294.12     23.08 o 
   3   7  10     1252.75     1272.07     55.07 o 
   4   7  10       25.84        9.98      7.89 o 
   5   7  10      179.99      227.41     24.70 o 
   6   7  10        6.07        5.02      9.19 o 
   7   7  10        5.23        5.28      5.72 o 
   8   7  10       51.52       21.37      6.80 o 
  -7   8  10        5.10        6.81     11.68 o 
  -6   8  10       30.67       33.55     12.04 o 
  -5   8  10      140.08      127.21     32.19 o 
  -4   8  10       47.75       53.12      9.25 o 
  -3   8  10       61.27       55.48      9.89 o 
  -2   8  10      328.39      367.20     39.43 o 
  -1   8  10      117.69      118.61     13.98 o 
   0   8  10      379.93      427.78     28.12 o 
   1   8  10      121.07      136.30     24.29 o 
   2   8  10      299.56      291.69     33.84 o 
   3   8  10       77.85       99.84     12.28 o 
   4   8  10       54.90       55.63     10.32 o 
   5   8  10      146.78      173.20     19.86 o 
   6   8  10       27.69       24.74     13.44 o 
   7   8  10        3.73        2.86      9.71 o 
  -5   9  10      105.50       29.64     10.54 o 
  -4   9  10        1.93        5.23      7.16 o 
  -3   9  10       88.85       74.33     14.37 o 
  -2   9  10      484.28      475.35     35.11 o 
  -1   9  10      127.64      131.53     15.53 o 
   0   9  10      328.17      318.54     26.41 o 
   1   9  10      132.75      128.83     16.34 o 
   2   9  10      450.76      451.24     24.56 o 
   3   9  10       80.03       62.77     13.26 o 
   4   9  10        5.70       19.73      6.56 o 
   5   9  10      111.08       95.29     12.41 o 
   6   9  10      166.44      182.07     12.13 o 
  -4  10  10      370.07      400.96     29.91 o 
  -3  10  10      117.20       56.64     13.70 o 
  -2  10  10       63.56       60.39     16.68 o 
  -1  10  10      498.70      617.88     44.62 o 
   0  10  10        8.72       18.32      8.64 o 
   1  10  10      462.89      539.06     27.44 o 
   2  10  10       79.54       76.53      8.11 o 
   3  10  10      138.02       77.32     13.48 o 
   4  10  10      398.31      520.84     45.19 o 
  -1  11  10       46.69       16.11      5.35 o 
   0  11  10        8.10        1.26      3.61 o 
   1  11  10       59.47       30.40      6.03 o 
   1   0  11     2755.57     2349.94     34.66 o 
   2   0  11    17320.08    17427.07    521.92 o 
   3   0  11      208.03      212.39      5.19 o 
   4   0  11       80.89       70.21      4.59 o 
   5   0  11      226.59      220.62     27.16 o 
   6   0  11     1170.62     1211.85     49.26 o 
   7   0  11        5.16       22.86      9.57 o 
   8   0  11      200.24      221.72     32.72 o 
   9   0  11       79.63       59.56      9.16 o 
  10   0  11       14.14        8.22      4.53 o 
 -10   1  11      318.72      416.75     20.28 o 
  -9   1  11       79.67      102.50     13.01 o 
  -8   1  11        0.33        5.10      8.10 o 
  -7   1  11        6.55       37.71     13.29 o 
  -6   1  11      311.98      281.71     19.33 o 
  -5   1  11      471.26      531.86     37.67 o 
  -4   1  11     1631.98     1580.97     35.85 o 
  -3   1  11      574.46      577.11     12.24 o 
  -2   1  11      168.10      222.08      7.08 o 
  -1   1  11     2745.80     2694.62     41.56 o 
   0   1  11      730.53      709.86     12.15 o 
   1   1  11     2547.42     2521.82     32.65 o 
   2   1  11      197.51      235.35      8.75 o 
   3   1  11      682.57      659.28     13.66 o 
   4   1  11     1478.58     1467.39     31.28 o 
   5   1  11      513.51      589.14     26.12 o 
   6   1  11      343.71      342.62     20.80 o 
   7   1  11        1.18       12.01      6.35 o 
   8   1  11        0.01       14.21     10.12 o 
   9   1  11       79.72       92.42      9.60 o 
  10   1  11      311.09      408.51     28.94 o 
 -10   2  11       12.17        1.48      7.70 o 
  -9   2  11      226.57      214.73     18.52 o 
  -8   2  11      253.46      258.89     23.07 o 
  -7   2  11      155.85      163.53     19.61 o 
  -6   2  11      692.64      749.78     56.33 o 
  -5   2  11      370.30      352.55     24.44 o 
  -4   2  11     1616.86     1630.58     41.81 o 
  -3   2  11     1601.43     1643.02     33.46 o 
  -2   2  11     2179.24     2120.96     40.29 o 
  -1   2  11     1107.77     1132.80     27.66 o 
   0   2  11       64.08       41.75      3.04 o 
   1   2  11     1059.49     1075.92     22.26 o 
   2   2  11     2170.39     2131.54     47.25 o 
   3   2  11     1555.77     1623.53     24.26 o 
   4   2  11     1522.75     1518.54     32.50 o 
   5   2  11      384.89      402.48     43.78 o 
   6   2  11      649.84      652.27     32.73 o 
   7   2  11      128.44      143.94     14.40 o 
   8   2  11      298.94      309.23     25.62 o 
   9   2  11      208.07      210.99     40.88 o 
  10   2  11       11.00        0.22      5.12 o 
  -9   3  11       38.20       32.21     10.02 o 
  -8   3  11       21.82       32.96      9.65 o 
  -7   3  11      193.66      193.92     20.77 o 
  -6   3  11      145.56      185.81     32.71 o 
  -5   3  11       33.00       43.71     14.13 o 
  -4   3  11      185.98      201.44     23.15 o 
  -3   3  11     1998.76     1872.92     45.54 o 
  -2   3  11     2963.83     2916.66     57.36 o 
  -1   3  11     1581.85     1531.40     28.61 o 
   0   3  11    16520.84    15813.29    438.66 o 
   1   3  11     1389.90     1310.91     34.90 o 
   2   3  11     3313.30     3203.17     59.01 o 
   3   3  11     2201.60     2096.29     35.92 o 
   4   3  11      182.28      210.33     20.33 o 
   5   3  11       27.05       26.81      6.62 o 
   6   3  11      128.48      143.16     15.26 o 
   7   3  11      188.41      181.97     31.74 o 
   8   3  11       37.62       48.89     10.97 o 
   9   3  11       38.48       36.65      8.37 o 
  -9   4  11       46.63       35.51      7.85 o 
  -8   4  11      359.68      431.61     52.21 o 
  -7   4  11       73.57       84.82     13.70 o 
  -6   4  11      802.53      841.37     52.43 o 
  -5   4  11      119.25      120.00     19.24 o 
  -4   4  11      996.27      971.17     73.30 o 
  -3   4  11      877.65      836.49     25.54 o 
  -2   4  11      964.69      976.53     19.79 o 
  -1   4  11      573.86      600.57     14.42 o 
   0   4  11       72.20      106.00      6.09 o 
   1   4  11      602.20      639.28     18.67 o 
   2   4  11     1091.38     1095.78     23.95 o 
   3   4  11      748.76      688.57     29.55 o 
   4   4  11      933.69      892.97     30.94 o 
   5   4  11      108.09      105.02     12.22 o 
   6   4  11      795.46      860.68     76.06 o 
   7   4  11       93.42      126.80     21.14 o 
   8   4  11      312.01      383.20     67.01 o 
   9   4  11       45.20       35.39     10.44 o 
  -9   5  11       31.17       25.98      5.13 o 
  -8   5  11       46.96       47.46      9.31 o 
  -7   5  11      461.67      500.83     34.95 o 
  -6   5  11      120.46      110.91     26.11 o 
  -5   5  11      212.49      174.61     18.68 o 
  -4   5  11      361.06      374.93     23.00 o 
  -3   5  11     2766.08     2796.12     87.82 o 
  -2   5  11     1167.36     1188.36     33.41 o 
  -1   5  11      340.97      385.63     13.20 o 
   0   5  11      329.50      347.70     12.33 o 
   1   5  11      349.12      382.06     14.40 o 
   2   5  11     1091.74     1104.20     46.43 o 
   3   5  11     2757.56     2847.69     98.51 o 
   4   5  11      398.03      406.17     23.20 o 
   5   5  11      202.34      230.87     20.14 o 
   6   5  11      139.69      154.24     20.00 o 
   7   5  11      463.51      494.91     43.88 o 
   8   5  11       42.67       37.94      9.07 o 
   9   5  11       35.24       28.54     13.51 o 
  -8   6  11        3.95        8.83      5.28 o 
  -7   6  11       15.82       23.17      7.91 o 
  -6   6  11      387.11      398.44     29.52 o 
  -5   6  11      781.37      803.01     51.14 o 
  -4   6  11     1143.41     1185.68     47.57 o 
  -3   6  11     1082.54     1000.28     43.08 o 
  -2   6  11      363.14      357.13     20.29 o 
  -1   6  11      639.30      748.82     29.34 o 
   0   6  11       50.79      110.29     27.71 o 
   1   6  11      736.41      857.26     38.00 o 
   2   6  11      312.90      307.13     23.16 o 
   3   6  11     1027.66      913.54     39.47 o 
   4   6  11     1326.21     1410.86     70.82 o 
   5   6  11      769.74      892.53     56.92 o 
   6   6  11      407.17      469.53     29.91 o 
   7   6  11       12.70        2.88      8.62 o 
   8   6  11        2.84       11.57      8.16 o 
  -7   7  11      150.23      140.76     18.87 o 
  -6   7  11      429.20      469.68     38.70 o 
  -5   7  11       22.28       17.88      6.90 o 
  -4   7  11      107.73      106.31     11.80 o 
  -3   7  11     1053.55      958.95     40.36 o 
  -2   7  11      106.47      100.35     12.36 o 
  -1   7  11     1164.63     1172.84     54.57 o 
   0   7  11      533.87      569.96     34.81 o 
   1   7  11     1258.88     1312.33     74.81 o 
   2   7  11      114.17      126.96     15.80 o 
   3   7  11     1105.25     1017.47     43.56 o 
   4   7  11      119.84      121.48     14.38 o 
   5   7  11       18.56       26.45     13.33 o 
   6   7  11      409.32      452.23     40.87 o 
   7   7  11      170.01      194.24     92.11 o 
  -7   8  11       24.48       17.34      7.27 o 
  -6   8  11      135.09       87.86     15.86 o 
  -5   8  11       39.82       38.54     12.35 o 
  -4   8  11      107.89      103.70     18.32 o 
  -3   8  11       32.21       42.79     13.24 o 
  -2   8  11      421.89      334.87     35.40 o 
  -1   8  11      289.30      324.14     23.63 o 
   0   8  11      175.13      231.99     19.50 o 
   1   8  11      292.71      308.57     25.45 o 
   2   8  11      402.57      360.88     26.29 o 
   3   8  11       25.59       45.48     10.01 o 
   4   8  11       86.24      110.52     22.16 o 
   5   8  11       52.37       40.44     12.95 o 
   6   8  11      140.20      105.12     15.50 o 
   7   8  11       22.06        5.78     10.10 o 
  -5   9  11       68.57       20.10      5.37 o 
  -4   9  11       27.51       24.99     11.56 o 
  -3   9  11      120.13      140.53     19.85 o 
  -2   9  11      452.22      430.42     32.36 o 
  -1   9  11      207.70      239.12     25.72 o 
   0   9  11        6.31       15.87      8.95 o 
   1   9  11      184.99      212.79     18.08 o 
   2   9  11      452.92      443.28     23.87 o 
   3   9  11      114.54      161.70     35.35 o 
   4   9  11       29.07       24.36     10.39 o 
   5   9  11       64.58       26.03     13.03 o 
  -4  10  11       35.87       10.05      6.68 o 
  -3  10  11       63.78       42.95     12.29 o 
  -2  10  11      346.51      301.05     64.97 o 
  -1  10  11      242.12      205.23     23.39 o 
   0  10  11        1.76       -0.10      5.18 o 
   1  10  11      213.21      221.37     16.70 o 
   2  10  11      345.21      344.36     19.21 o 
   3  10  11       58.17       49.26      8.63 o 
   4  10  11       34.66       17.05      6.01 o 
   0  11  11       35.40       20.16      5.35 o 
   0   0  12    11510.66    10533.20    290.19 o 
   1   0  12     1261.28     1318.70     21.07 o 
   2   0  12        7.52       13.76      2.26 o 
   3   0  12     2675.51     2690.53     49.54 o 
   4   0  12       81.52       89.80      5.08 o 
   5   0  12     1673.05     1754.27     63.40 o 
   6   0  12     1031.60     1050.20     45.44 o 
   7   0  12      190.82      212.76     17.12 o 
   8   0  12       46.46       55.22      9.10 o 
   9   0  12      513.54      541.14     58.11 o 
  10   0  12       10.46       10.98      7.75 o 
 -10   1  12       83.94       55.57      6.90 o 
  -9   1  12      128.14       93.29     13.16 o 
  -8   1  12       52.34       79.01     12.77 o 
  -7   1  12      101.14       99.14     14.78 o 
  -6   1  12       50.92       50.85      9.38 o 
  -5   1  12      243.36      269.56     19.27 o 
  -4   1  12     1645.22     1562.32     35.54 o 
  -3   1  12      207.25      195.36      6.66 o 
  -2   1  12     3152.10     3051.12     61.33 o 
  -1   1  12     3017.59     2857.60     52.62 o 
   0   1  12      172.52      236.57      5.36 o 
   1   1  12     3116.71     3047.91     41.25 o 
   2   1  12     3074.05     2899.69     40.14 o 
   3   1  12      140.40      132.91      5.30 o 
   4   1  12     1600.32     1575.90     35.53 o 
   5   1  12      331.74      380.49     30.95 o 
   6   1  12       39.69       54.59     14.74 o 
   7   1  12      126.92      141.96     14.02 o 
   8   1  12       60.31       77.34     10.24 o 
   9   1  12      131.03       94.27     31.73 o 
  10   1  12       82.71       65.90     10.81 o 
  -9   2  12      102.27      101.72     11.15 o 
  -8   2  12      192.29      191.72     19.67 o 
  -7   2  12      262.67      308.45     27.27 o 
  -6   2  12      253.46      277.80     23.98 o 
  -5   2  12      243.07      249.96     20.80 o 
  -4   2  12      811.67      703.13     21.35 o 
  -3   2  12      253.12      255.77     10.06 o 
  -2   2  12     2307.91     2249.86     44.61 o 
  -1   2  12     1967.41     2033.00     33.94 o 
   0   2  12      518.71      561.96      8.35 o 
   1   2  12     1799.29     1813.85     36.18 o 
   2   2  12     2547.16     2471.26     46.96 o 
   3   2  12      282.24      273.92      5.94 o 
   4   2  12      833.19      747.48     19.56 o 
   5   2  12      280.76      286.58     17.90 o 
   6   2  12      294.11      336.81     24.68 o 
   7   2  12      228.70      216.75     17.20 o 
   8   2  12      195.82      159.04     32.17 o 
   9   2  12       93.05       65.61     22.23 o 
  -9   3  12       32.31       41.72      7.68 o 
  -8   3  12      120.47      117.67     24.96 o 
  -7   3  12      411.37      496.24     54.54 o 
  -6   3  12      955.22      938.42     55.78 o 
  -5   3  12      602.09      604.49     49.63 o 
  -4   3  12     3082.33     3022.86    117.27 o 
  -3   3  12     3419.13     3268.08     83.28 o 
  -2   3  12     3826.58     3858.99     73.91 o 
  -1   3  12     1750.09     1715.76     31.31 o 
   0   3  12     1473.81     1439.12     27.54 o 
   1   3  12     1726.02     1682.39     36.34 o 
   2   3  12     4069.15     4101.12     92.94 o 
   3   3  12     3550.81     3469.12     66.59 o 
   4   3  12     3253.00     3133.79    104.29 o 
   5   3  12      625.27      663.48     52.08 o 
   6   3  12      970.55      973.41     65.84 o 
   7   3  12      348.58      381.93     24.73 o 
   8   3  12      138.48      134.14     16.35 o 
   9   3  12       25.26       43.87     11.99 o 
  -9   4  12      141.36      175.79     49.74 o 
  -8   4  12       41.16       38.39      9.28 o 
  -7   4  12      178.70      181.66     22.48 o 
  -6   4  12       94.72       83.88     13.77 o 
  -5   4  12      154.08      187.77     18.92 o 
  -4   4  12     2400.91     2466.85     98.22 o 
  -3   4  12      453.68      498.32     31.89 o 
  -2   4  12      306.13      287.54     11.81 o 
  -1   4  12     2379.89     2266.55     51.06 o 
   0   4  12      246.88      252.89      9.09 o 
   1   4  12     2324.53     2225.81     60.52 o 
   2   4  12      297.45      281.18     20.20 o 
   3   4  12      395.27      454.83     13.56 o 
   4   4  12     2402.32     2455.13     81.05 o 
   5   4  12      171.16      195.99     21.41 o 
   6   4  12       78.31      113.54     17.41 o 
   7   4  12      180.27      215.42     27.65 o 
   8   4  12       33.47       48.26     12.80 o 
   9   4  12      134.61      114.66     15.71 o 
  -8   5  12       52.20       39.49      6.92 o 
  -7   5  12       70.22       72.18     20.37 o 
  -6   5  12      137.81      121.83     16.08 o 
  -5   5  12      555.57      551.29     29.86 o 
  -4   5  12       25.67       18.23      6.32 o 
  -3   5  12      387.45      364.51     15.90 o 
  -2   5  12      129.92      119.10      9.67 o 
  -1   5  12       16.06       32.51      5.54 o 
   0   5  12     1651.95     1636.06     53.73 o 
   1   5  12       12.09       21.74      7.86 o 
   2   5  12      134.37      127.68     10.02 o 
   3   5  12      359.03      329.95     19.90 o 
   4   5  12       34.48       45.17      8.55 o 
   5   5  12      557.20      640.59     42.81 o 
   6   5  12      132.17      159.68     20.59 o 
   7   5  12       69.21       87.17     17.98 o 
   8   5  12       58.01       51.43     13.24 o 
  -8   6  12       18.70       15.82      4.42 o 
  -7   6  12       85.03       67.81     19.81 o 
  -6   6  12       87.87       81.59     10.55 o 
  -5   6  12      181.61      171.71     18.36 o 
  -4   6  12      793.39      839.52     47.27 o 
  -3   6  12     1408.89     1310.54     50.24 o 
  -2   6  12      311.00      346.04     20.35 o 
  -1   6  12       16.29       27.76      5.96 o 
   0   6  12      836.90      929.25     37.82 o 
   1   6  12       13.89       23.85      7.85 o 
   2   6  12      332.93      383.06     44.88 o 
   3   6  12     1369.42     1225.23     50.61 o 
   4   6  12      814.74      806.23     47.60 o 
   5   6  12      151.81      131.28     19.10 o 
   6   6  12       86.61       98.15     21.49 o 
   7   6  12       80.54       85.06     17.32 o 
   8   6  12       19.79       15.93      8.01 o 
  -7   7  12       19.46       22.44      6.84 o 
  -6   7  12       55.17       49.18     10.28 o 
  -5   7  12      116.17      133.83     13.58 o 
  -4   7  12       16.15       26.32     10.56 o 
  -3   7  12      451.52      403.83     33.50 o 
  -2   7  12       24.69       26.35      7.93 o 
  -1   7  12      160.67      173.64     16.10 o 
   0   7  12      724.72      750.08     50.18 o 
   1   7  12      135.30      125.94     19.64 o 
   2   7  12       15.63       21.91     11.10 o 
   3   7  12      553.43      507.07     33.01 o 
   4   7  12       11.84       20.48      8.06 o 
   5   7  12      135.53      164.97     25.81 o 
   6   7  12       59.85       39.88     11.45 o 
   7   7  12       15.11       27.34      9.57 o 
  -6   8  12        4.65       -2.24      6.63 o 
  -5   8  12       80.35       50.98     18.77 o 
  -4   8  12      339.40      371.49     40.17 o 
  -3   8  12      139.25      135.60     16.99 o 
  -2   8  12       39.89       70.02     15.60 o 
  -1   8  12       42.92       44.05     10.80 o 
   0   8  12      303.05      353.46     27.71 o 
   1   8  12       61.53       70.86     12.09 o 
   2   8  12       42.44       49.85      8.52 o 
   3   8  12      129.59      129.11     13.19 o 
   4   8  12      334.68      304.53     21.88 o 
   5   8  12       61.97       63.80     14.85 o 
   6   8  12        3.36        1.84      6.16 o 
  -4   9  12      133.88       94.45     17.26 o 
  -3   9  12      431.49      417.50     28.78 o 
  -2   9  12      166.85      143.18     52.57 o 
  -1   9  12       58.42       56.12     17.14 o 
   0   9  12       12.14        9.95      8.62 o 
   1   9  12       63.00       53.32      8.28 o 
   2   9  12      191.03      217.89     15.31 o 
   3   9  12      434.52      457.60     68.34 o 
   4   9  12      119.80       71.44     23.86 o 
   5   9  12       72.62       55.26     10.91 o 
  -3  10  12       82.00       69.97     13.72 o 
  -2  10  12      182.02      225.89     66.93 o 
  -1  10  12      227.93      238.23     49.47 o 
   0  10  12       59.32       55.41      8.20 o 
   1  10  12      257.87      264.68     15.62 o 
   2  10  12      210.40      259.48     22.86 o 
   3  10  12       82.46       65.23      8.38 o 
   4  10  12      184.09      212.16     14.37 o 
   1   0  13       51.90       17.78      2.00 o 
   2   0  13      162.70      172.68      5.15 o 
   3   0  13      493.91      538.96     10.95 o 
   4   0  13     1328.95     1238.72     40.35 o 
   5   0  13     1628.94     1679.78     62.82 o 
   6   0  13     1136.15     1061.85     52.35 o 
   7   0  13       53.99       51.74      9.25 o 
   8   0  13        4.72       16.62      6.41 o 
   9   0  13        9.71        7.05      5.79 o 
  -9   1  13       83.94       74.65     10.95 o 
  -8   1  13       67.19       46.14     14.05 o 
  -7   1  13      161.15      133.77     17.03 o 
  -6   1  13      148.58      139.43     25.80 o 
  -5   1  13       30.00       32.74     10.96 o 
  -4   1  13     1155.08     1140.63     35.79 o 
  -3   1  13       27.39       36.46      3.31 o 
  -2   1  13     1049.31     1120.95     29.61 o 
  -1   1  13      468.65      435.43     12.33 o 
   0   1  13     4771.43     4506.57     67.02 o 
   1   1  13      526.73      498.38      7.87 o 
   2   1  13      958.98     1037.53     19.30 o 
   3   1  13       24.03       29.48      2.80 o 
   4   1  13     1239.25     1197.11     66.92 o 
   5   1  13       15.64       19.33      6.82 o 
   6   1  13      116.34      115.28     11.10 o 
   7   1  13      136.56      139.66     18.80 o 
   8   1  13       72.69       56.25     11.84 o 
   9   1  13       85.85       79.91     14.32 o 
  -9   2  13       65.67       62.93     10.86 o 
  -8   2  13      262.69      234.69     41.24 o 
  -7   2  13      241.84      230.65     23.59 o 
  -6   2  13      211.63      213.02     21.47 o 
  -5   2  13        3.94       20.94     13.81 o 
  -4   2  13      110.38      124.55     11.36 o 
  -3   2  13      507.35      522.10     13.99 o 
  -2   2  13      235.47      246.92      9.32 o 
  -1   2  13     1409.37     1479.96     27.53 o 
   0   2  13      883.25      891.23     15.98 o 
   1   2  13     1558.74     1646.85     28.22 o 
   2   2  13      284.28      298.01     12.22 o 
   3   2  13      564.17      607.35     13.54 o 
   4   2  13       82.11       75.33      7.94 o 
   5   2  13        4.53       14.78      6.86 o 
   6   2  13      201.67      209.92     22.26 o 
   7   2  13      219.63      245.02     24.76 o 
   8   2  13      262.38      313.34     20.31 o 
   9   2  13       77.19       49.26     13.70 o 
  -9   3  13       35.24       37.74      8.03 o 
  -8   3  13      541.17      537.19     42.11 o 
  -7   3  13      252.76      256.31     27.06 o 
  -6   3  13      232.13      268.69     60.30 o 
  -5   3  13      323.09      330.04     29.10 o 
  -4   3  13      528.77      535.95     28.05 o 
  -3   3  13     2216.83     2219.85     65.50 o 
  -2   3  13     2488.89     2378.28     46.24 o 
  -1   3  13      278.46      276.60      8.25 o 
   0   3  13      208.17      231.40      6.40 o 
   1   3  13      361.95      353.73     11.67 o 
   2   3  13     2555.30     2477.13     50.41 o 
   3   3  13     2044.80     1995.94     43.92 o 
   4   3  13      464.94      486.03     33.02 o 
   5   3  13      317.67      337.23     23.71 o 
   6   3  13      225.16      263.75     19.66 o 
   7   3  13      245.14      216.34     19.70 o 
   8   3  13      538.86      517.23     34.70 o 
   9   3  13       34.02       22.40     16.00 o 
  -9   4  13       46.48       43.89      6.88 o 
  -8   4  13      503.61      562.69     36.53 o 
  -7   4  13      136.56      131.20     21.55 o 
  -6   4  13       49.10       35.74     20.07 o 
  -5   4  13     1090.62      980.65     55.80 o 
  -4   4  13      550.47      517.51     46.14 o 
  -3   4  13      281.13      280.06     12.81 o 
  -2   4  13     1039.97     1002.12     23.80 o 
  -1   4  13      745.55      726.75     22.76 o 
   0   4  13        5.80       10.70      3.19 o 
   1   4  13      786.71      703.96     39.28 o 
   2   4  13      995.41      903.92     26.34 o 
   3   4  13      189.88      203.23     10.68 o 
   4   4  13      548.45      602.12     29.66 o 
   5   4  13     1038.79     1029.95     72.72 o 
   6   4  13       70.84       63.66     13.33 o 
   7   4  13      124.60      141.74     18.39 o 
   8   4  13      520.12      544.05     49.05 o 
   9   4  13       51.17       60.21     11.44 o 
  -8   5  13       32.70       24.19      7.29 o 
  -7   5  13       13.83       27.22      8.50 o 
  -6   5  13       67.47       67.13     16.20 o 
  -5   5  13       45.13       34.20     16.41 o 
  -4   5  13      101.59       87.72     10.02 o 
  -3   5  13     1034.45     1006.70     42.52 o 
  -2   5  13      414.94      444.73     24.26 o 
  -1   5  13      319.65      405.33     38.04 o 
   0   5  13       64.45       93.97      8.66 o 
   1   5  13      323.49      373.43     20.58 o 
   2   5  13      425.10      394.89     19.29 o 
   3   5  13     1072.36     1001.85     37.27 o 
   4   5  13       93.58       75.22     12.07 o 
   5   5  13       45.09       54.41     13.26 o 
   6   5  13       70.93       68.70     19.86 o 
   7   5  13       12.97       17.55     12.00 o 
   8   5  13       24.07       24.26     17.14 o 
  -8   6  13       21.79        7.05      3.38 o 
  -7   6  13       20.78       20.45      7.01 o 
  -6   6  13       69.91       66.65     13.80 o 
  -5   6  13      479.60      498.07     38.39 o 
  -4   6  13       84.17      102.31     14.01 o 
  -3   6  13       34.53       39.30      9.69 o 
  -2   6  13      972.54      939.61     37.76 o 
  -1   6  13      325.56      388.32     24.89 o 
   0   6  13      481.24      455.57     22.09 o 
   1   6  13      313.10      363.32     22.78 o 
   2   6  13      990.84      946.46     43.44 o 
   3   6  13       34.90       54.62     10.02 o 
   4   6  13       48.99       70.26      9.32 o 
   5   6  13      432.46      464.80     38.22 o 
   6   6  13       62.57       80.20     19.50 o 
   7   6  13       31.26       28.95     20.11 o 
   8   6  13       20.90        6.42     11.28 o 
  -7   7  13      109.86       75.40     14.97 o 
  -6   7  13      190.28      202.73     69.06 o 
  -5   7  13       61.96       42.74      8.30 o 
  -4   7  13      542.39      546.15     38.22 o 
  -3   7  13      611.56      628.95     44.95 o 
  -2   7  13       96.64      113.24     11.05 o 
  -1   7  13     1278.58     1329.18     80.83 o 
   0   7  13       59.21       67.72     10.27 o 
   1   7  13     1280.46     1386.34     64.33 o 
   2   7  13       72.57       70.59     12.09 o 
   3   7  13      593.61      566.70     28.54 o 
   4   7  13      595.54      614.95     33.27 o 
   5   7  13       56.51       62.59     15.77 o 
   6   7  13      184.54      176.08     24.15 o 
   7   7  13       88.76       57.44     19.94 o 
  -6   8  13        0.51       -0.81      5.53 o 
  -5   8  13      206.78      116.54     55.46 o 
  -4   8  13      220.99      194.99     27.36 o 
  -3   8  13       42.80       67.27     12.25 o 
  -2   8  13      150.37      158.70     23.12 o 
  -1   8  13      247.74      306.74     23.07 o 
   0   8  13        3.33       13.34      9.51 o 
   1   8  13      266.08      290.20     31.21 o 
   2   8  13      154.99      155.22     13.61 o 
   3   8  13       38.98       27.41      6.80 o 
   4   8  13      203.68      181.18     21.20 o 
   5   8  13      220.54      161.84     44.00 o 
   6   8  13        0.06       -3.89      7.35 o 
  -4   9  13       88.80       58.58     12.55 o 
  -3   9  13        9.71       20.83     11.51 o 
  -2   9  13       16.96       21.84     14.45 o 
  -1   9  13       71.49       78.37     13.09 o 
   0   9  13      302.99      352.41     23.06 o 
   1   9  13       76.06       98.14     10.24 o 
   2   9  13       21.10       25.42      6.84 o 
   3   9  13       13.26       19.63      8.22 o 
   4   9  13       83.85       61.19     10.68 o 
   5   9  13       26.52       22.88      7.86 o 
  -3  10  13      330.90      384.94     20.83 o 
  -2  10  13       65.95       49.32     22.37 o 
  -1  10  13       17.93        3.15      5.51 o 
   0  10  13       18.47       17.47      6.52 o 
   1  10  13       20.33       12.63      6.33 o 
   2  10  13       80.45       65.26      7.38 o 
   3  10  13      341.14      458.33     32.48 o 
   0   0  14    12090.17    10810.79    316.47 o 
   1   0  14      106.84      104.89      4.14 o 
   2   0  14      357.18      308.67      8.28 o 
   3   0  14     1667.10     1703.67     31.13 o 
   4   0  14       28.09       35.36      9.45 o 
   5   0  14      382.99      384.43     37.15 o 
   6   0  14       46.64       38.45     16.14 o 
   7   0  14      222.69      272.12     22.75 o 
   8   0  14       34.29       24.58      7.80 o 
   9   0  14       19.29       29.08      7.72 o 
  -9   1  14       39.55       33.30      7.02 o 
  -8   1  14       51.46       57.26      8.89 o 
  -7   1  14      506.33      490.98     35.31 o 
  -6   1  14      110.54      126.25     16.23 o 
  -5   1  14      414.09      459.31     31.25 o 
  -4   1  14      701.03      752.12     40.20 o 
  -3   1  14      219.87      258.92     10.71 o 
  -2   1  14      220.34      243.82      7.70 o 
  -1   1  14     1266.66     1298.86     20.27 o 
   0   1  14     2641.82     2610.51     39.10 o 
   1   1  14     1375.05     1376.98     19.06 o 
   2   1  14      286.45      311.62      8.22 o 
   3   1  14      208.63      253.08     11.42 o 
   4   1  14      763.22      824.02     26.67 o 
   5   1  14      303.77      350.14     19.32 o 
   6   1  14      110.83      117.83     11.83 o 
   7   1  14      476.30      502.47     28.74 o 
   8   1  14       41.18       43.86     17.24 o 
   9   1  14       42.25       38.97      7.64 o 
  -9   2  14      259.04      249.03     59.85 o 
  -8   2  14       21.02        9.92      6.92 o 
  -7   2  14       42.91       56.32     11.76 o 
  -6   2  14      106.60      103.39     14.95 o 
  -5   2  14      266.37      287.95     23.48 o 
  -4   2  14     3581.54     3450.34    123.81 o 
  -3   2  14      399.62      429.21     19.13 o 
  -2   2  14      340.92      325.27      9.05 o 
  -1   2  14      700.24      707.71     15.76 o 
   0   2  14      661.77      681.11     18.21 o 
   1   2  14      703.12      682.39     14.95 o 
   2   2  14      347.33      308.14      8.88 o 
   3   2  14      408.03      428.62     13.17 o 
   4   2  14     3540.45     3499.05    111.53 o 
   5   2  14      302.47      298.08     19.56 o 
   6   2  14      120.79      121.80     12.95 o 
   7   2  14       28.51       49.31     10.74 o 
   8   2  14       26.52       27.47      8.33 o 
   9   2  14      251.14      163.81     58.08 o 
  -9   3  14      301.95      408.86     21.05 o 
  -8   3  14       58.30       72.08     10.27 o 
  -7   3  14      201.77      263.51     23.58 o 
  -6   3  14      316.06      332.58     27.64 o 
  -5   3  14     1734.41     1629.57     99.59 o 
  -4   3  14     1955.81     1839.03     74.39 o 
  -3   3  14      580.78      656.58     23.13 o 
  -2   3  14     2253.78     2068.57     40.36 o 
  -1   3  14      197.77      216.16      6.65 o 
   0   3  14        3.20        6.08      2.16 o 
   1   3  14      190.04      179.89      7.75 o 
   2   3  14     1990.33     1891.62     44.80 o 
   3   3  14      557.05      571.55     20.11 o 
   4   3  14     1930.80     1989.84     79.46 o 
   5   3  14     1724.04     1719.08    106.87 o 
   6   3  14      285.80      298.71     24.49 o 
   7   3  14      207.00      258.07     20.82 o 
   8   3  14       49.38       80.66     30.04 o 
   9   3  14      299.53      419.80     33.40 o 
  -9   4  14       91.99       98.27      7.62 o 
  -8   4  14       23.77       25.74      8.42 o 
  -7   4  14      274.47      265.44     19.42 o 
  -6   4  14       47.76       61.79     20.82 o 
  -5   4  14      122.91      142.28     14.42 o 
  -4   4  14      366.43      441.64     20.94 o 
  -3   4  14     3437.96     3428.97    119.19 o 
  -2   4  14     1306.40     1265.09     40.29 o 
  -1   4  14      209.57      197.01     11.82 o 
   0   4  14      448.06      456.21     17.42 o 
   1   4  14      186.16      144.47     10.07 o 
   2   4  14     1165.38     1068.78     32.34 o 
   3   4  14     3455.48     3403.49     99.72 o 
   4   4  14      344.25      419.76     27.76 o 
   5   4  14      127.21      133.01     16.49 o 
   6   4  14       50.39       85.50     15.08 o 
   7   4  14      303.02      362.80     42.69 o 
   8   4  14       30.56       30.02     12.00 o 
   9   4  14       96.98      104.09     22.75 o 
  -8   5  14       16.44       13.43      4.73 o 
  -7   5  14       78.24      103.46     19.50 o 
  -6   5  14      611.07      654.70     40.99 o 
  -5   5  14       70.23       79.37     10.22 o 
  -4   5  14      117.71      111.28     10.49 o 
  -3   5  14     1099.09     1180.93     53.48 o 
  -2   5  14      789.03      834.75     33.25 o 
  -1   5  14      365.01      349.77     19.19 o 
   0   5  14      695.62      712.36     33.68 o 
   1   5  14      392.54      380.31     18.06 o 
   2   5  14      842.11      867.18     34.99 o 
   3   5  14     1118.57     1121.14     47.34 o 
   4   5  14      109.53      139.13     29.23 o 
   5   5  14       76.41       75.29     34.47 o 
   6   5  14      592.76      657.92    105.48 o 
   7   5  14       82.88      110.61     21.51 o 
   8   5  14       15.43       25.45     10.04 o 
  -8   6  14       11.44       -2.44      5.01 o 
  -7   6  14       33.93       22.24      7.43 o 
  -6   6  14       15.38       11.52      5.64 o 
  -5   6  14      404.20      455.21     27.88 o 
  -4   6  14      612.78      628.84     52.24 o 
  -3   6  14       24.03       26.64      8.95 o 
  -2   6  14     1110.06     1114.91     47.55 o 
  -1   6  14       39.08       53.69      7.94 o 
   0   6  14      300.73      353.61     23.51 o 
   1   6  14       39.03       45.44      8.80 o 
   2   6  14     1169.80     1137.48     51.48 o 
   3   6  14       30.20       24.67      6.64 o 
   4   6  14      647.79      658.56     43.53 o 
   5   6  14      412.18      464.80     51.17 o 
   6   6  14       10.89       11.83     11.22 o 
   7   6  14       40.51       41.60     12.80 o 
   8   6  14        9.35       10.91      6.52 o 
  -7   7  14      338.00      338.89     22.23 o 
  -6   7  14      171.11      130.86     40.21 o 
  -5   7  14       89.60       94.74     11.96 o 
  -4   7  14      219.71      263.93     24.39 o 
  -3   7  14      111.62      103.39     13.94 o 
  -2   7  14      175.68      170.58     14.85 o 
  -1   7  14       81.35      102.38     14.69 o 
   0   7  14      932.89      907.88     51.66 o 
   1   7  14       92.61       90.05     13.53 o 
   2   7  14      193.66      190.57     16.94 o 
   3   7  14      114.28      111.85     13.07 o 
   4   7  14      193.80      194.53     15.65 o 
   5   7  14      100.65       93.74     27.65 o 
   6   7  14      171.25      202.27     25.33 o 
   7   7  14      354.13      395.52     30.95 o 
  -6   8  14       28.09       20.83     11.42 o 
  -5   8  14      242.88      236.46     24.03 o 
  -4   8  14      440.17      417.44     26.85 o 
  -3   8  14       58.55       75.48     18.71 o 
  -2   8  14       98.99       87.80     17.52 o 
  -1   8  14      310.66      351.28     27.61 o 
   0   8  14        0.86       20.50      7.49 o 
   1   8  14      270.37      276.77     21.14 o 
   2   8  14       84.00       77.07     11.23 o 
   3   8  14       72.28       79.08     14.55 o 
   4   8  14      414.70      415.22     49.65 o 
   5   8  14      245.43      186.90     44.52 o 
   6   8  14       28.58       36.83     10.53 o 
  -4   9  14      259.09      244.95     28.72 o 
  -3   9  14       14.58        5.71      9.07 o 
  -2   9  14      131.68      231.29     54.24 o 
  -1   9  14       66.08       69.28     13.56 o 
   0   9  14      131.45      142.61     15.19 o 
   1   9  14       69.17       54.68      8.77 o 
   2   9  14      128.37      140.91     15.07 o 
   3   9  14       16.08       19.00      5.19 o 
   4   9  14      255.40      282.79     21.08 o 
   5   9  14      200.03      216.96     20.69 o 
  -3  10  14      401.77      443.95     31.59 o 
  -2  10  14       25.16        7.93     13.63 o 
  -1  10  14      210.65      222.82     55.16 o 
   0  10  14        1.32        8.72      6.32 o 
   1  10  14      232.64      261.42     14.36 o 
   2  10  14       14.47       10.69      4.29 o 
   3  10  14      386.93      461.10     24.39 o 
   1   0  15     6410.52     5903.21    110.60 o 
   2   0  15     1367.66     1446.29     27.66 o 
   3   0  15      672.34      680.16     19.41 o 
   4   0  15        8.75       11.57      4.79 o 
   5   0  15      262.86      294.77     18.63 o 
   6   0  15      805.67      894.78     55.54 o 
   7   0  15      388.06      435.93     30.00 o 
   8   0  15        6.11       17.83      7.04 o 
   9   0  15       55.64       44.46     13.56 o 
  -9   1  15        0.28        2.07      4.20 o 
  -8   1  15       81.05       89.25     10.41 o 
  -7   1  15      817.77      833.34     60.47 o 
  -6   1  15       33.88       55.90     10.61 o 
  -5   1  15      889.83      893.76     41.15 o 
  -4   1  15     1332.90     1343.21     51.71 o 
  -3   1  15      479.08      530.57     14.55 o 
  -2   1  15      101.51      115.34      6.17 o 
  -1   1  15     1660.95     1623.87     32.64 o 
   0   1  15        7.83       37.68      4.32 o 
   1   1  15     1812.91     1704.96     32.14 o 
   2   1  15      122.84      150.09      8.12 o 
   3   1  15      505.38      559.95     18.23 o 
   4   1  15     1367.65     1290.84     41.38 o 
   5   1  15      918.32      948.91     66.37 o 
   6   1  15       29.80       36.80     10.10 o 
   7   1  15      831.28      829.54     78.35 o 
   8   1  15       70.06       96.22     18.82 o 
   9   1  15        0.76        5.30      5.79 o 
  -9   2  15        5.65       14.25      5.35 o 
  -8   2  15        3.74        4.48      8.57 o 
  -7   2  15       29.96       49.12     13.54 o 
  -6   2  15      107.96       82.88     28.30 o 
  -5   2  15      516.28      508.25     39.38 o 
  -4   2  15      291.32      324.95     24.07 o 
  -3   2  15      569.01      616.45     23.08 o 
  -2   2  15      412.94      437.60     11.59 o 
  -1   2  15      539.02      512.07     12.39 o 
   0   2  15     1176.42     1083.60     20.51 o 
   1   2  15      441.12      407.66      9.26 o 
   2   2  15      307.50      313.94     12.29 o 
   3   2  15      653.49      674.77     21.75 o 
   4   2  15      323.26      373.97     20.50 o 
   5   2  15      508.57      474.19     40.64 o 
   6   2  15      125.40      140.62     21.84 o 
   7   2  15       26.14       53.02     10.98 o 
   8   2  15        4.76       10.29      7.87 o 
   9   2  15        6.89       11.85      4.88 o 
  -9   3  15       43.48       45.62      7.71 o 
  -8   3  15      306.62      331.25     19.12 o 
  -7   3  15       69.74       81.26     10.62 o 
  -6   3  15      232.70      250.00     24.97 o 
  -5   3  15      436.25      514.44     34.15 o 
  -4   3  15      601.43      625.99     25.92 o 
  -3   3  15     1641.42     1629.29     52.98 o 
  -2   3  15      781.41      766.12     27.57 o 
  -1   3  15      796.28      769.98     19.88 o 
   0   3  15        5.73        8.58      2.71 o 
   1   3  15      828.53      760.68     20.04 o 
   2   3  15      677.03      671.34     21.01 o 
   3   3  15     1669.83     1619.55     73.62 o 
   4   3  15      611.26      604.07     30.30 o 
   5   3  15      407.64      407.17     35.70 o 
   6   3  15      235.61      246.09     28.82 o 
   7   3  15       61.41       72.11     12.37 o 
   8   3  15      321.34      344.01    126.56 o 
   9   3  15       37.14       30.11      9.42 o 
  -8   4  15       28.07       30.53      7.28 o 
  -7   4  15       25.87       20.88      6.89 o 
  -6   4  15      854.53      915.53     45.27 o 
  -5   4  15      562.08      567.55     29.64 o 
  -4   4  15      125.00      139.79     11.23 o 
  -3   4  15     1497.91     1519.26    100.64 o 
  -2   4  15      797.67      780.36     25.04 o 
  -1   4  15      145.26      162.87     11.86 o 
   0   4  15      158.54      152.29     10.17 o 
   1   4  15       94.69       79.15     11.96 o 
   2   4  15      771.95      798.29     31.93 o 
   3   4  15     1663.11     1651.81     60.15 o 
   4   4  15      109.77       90.50     12.45 o 
   5   4  15      614.00      557.85     43.34 o 
   6   4  15      838.38      891.32     80.79 o 
   7   4  15       28.01       44.60     15.38 o 
   8   4  15       45.38       20.36     17.73 o 
  -8   5  15       67.21       37.28      5.52 o 
  -7   5  15       53.96       52.35      9.41 o 
  -6   5  15       32.13       36.49      8.02 o 
  -5   5  15       34.69       36.59      7.04 o 
  -4   5  15      132.40      145.93     15.31 o 
  -3   5  15      625.68      674.07     44.42 o 
  -2   5  15      740.53      827.43     34.46 o 
  -1   5  15       84.28       75.05      8.41 o 
   0   5  15       30.43       33.34     10.11 o 
   1   5  15       83.98       78.21      8.40 o 
   2   5  15      730.86      767.39     30.82 o 
   3   5  15      542.75      550.86     21.15 o 
   4   5  15      128.54      124.39     21.75 o 
   5   5  15       36.37       65.54     19.59 o 
   6   5  15       32.66       68.88     18.98 o 
   7   5  15       58.35       67.28     16.95 o 
   8   5  15       57.73       40.61     11.03 o 
  -7   6  15       45.36       41.02      6.46 o 
  -6   6  15      117.20       93.90     23.61 o 
  -5   6  15      100.91       67.43     11.49 o 
  -4   6  15      398.78      405.17     33.70 o 
  -3   6  15      582.24      653.71     72.37 o 
  -2   6  15      113.78      149.09     13.80 o 
  -1   6  15      248.22      271.57     19.69 o 
   0   6  15       36.75       39.13      7.91 o 
   1   6  15      193.69      217.96     20.37 o 
   2   6  15      105.17      124.99     13.16 o 
   3   6  15      601.50      607.96     34.96 o 
   4   6  15      394.15      449.48     62.31 o 
   5   6  15       99.34      112.90     39.39 o 
   6   6  15       74.02      101.87     35.02 o 
   7   6  15       36.49       60.81     14.02 o 
  -7   7  15       30.38       26.67     13.22 o 
  -6   7  15       38.74       24.97      8.89 o 
  -5   7  15       28.75       25.61      8.22 o 
  -4   7  15      645.78      618.95     63.54 o 
  -3   7  15      639.56      571.53     40.01 o 
  -2   7  15      241.66      362.29     31.49 o 
  -1   7  15      321.26      406.45     27.16 o 
   0   7  15        3.36        6.10      8.41 o 
   1   7  15      354.00      392.86     30.83 o 
   2   7  15      233.38      313.45     24.56 o 
   3   7  15      655.64      600.54     40.54 o 
   4   7  15      646.91      649.50     36.39 o 
   5   7  15       40.77       42.86     14.73 o 
   6   7  15       58.08       58.67     14.04 o 
   7   7  15       26.67       14.50      7.73 o 
  -5   8  15       44.34       21.40      6.07 o 
  -4   8  15      283.24      237.45     31.66 o 
  -3   8  15      192.23      165.37     25.98 o 
  -2   8  15       68.95       74.32     12.99 o 
  -1   8  15       31.80       40.92      8.96 o 
   0   8  15        1.00        0.77      5.33 o 
   1   8  15       22.26       34.97      8.49 o 
   2   8  15       75.42       64.79     12.31 o 
   3   8  15      195.09      194.31     15.02 o 
   4   8  15      309.04      295.35     92.65 o 
   5   8  15       56.35       36.70     15.31 o 
   6   8  15       20.63       15.73     13.46 o 
  -4   9  15       72.30       58.35     12.11 o 
  -3   9  15        5.52       -1.77      5.39 o 
  -2   9  15       81.65       76.05     17.43 o 
  -1   9  15       49.88       76.47     12.15 o 
   0   9  15        8.46        2.38      5.74 o 
   1   9  15       48.79       69.86      9.49 o 
   2   9  15       79.71       64.08      6.86 o 
   3   9  15        5.65       15.83      8.29 o 
   4   9  15       77.09       72.82     22.62 o 
  -2  10  15       28.91       20.01      7.04 o 
  -1  10  15       31.31       37.32      9.25 o 
   0  10  15      199.85      213.17     25.26 o 
   1  10  15       36.33       34.77      5.87 o 
   2  10  15       18.21        9.55      4.79 o 
   0   0  16     7705.00     7154.16    246.02 o 
   1   0  16      475.39      442.74     17.95 o 
   2   0  16      157.09      113.35      8.12 o 
   3   0  16      787.59      700.14     23.46 o 
   4   0  16     1149.10     1188.98     40.45 o 
   5   0  16      267.69      279.73     28.58 o 
   6   0  16      398.05      383.12     28.13 o 
   7   0  16      245.88      258.00     49.53 o 
   8   0  16       70.19       63.77     13.46 o 
   9   0  16      208.13      252.11     16.61 o 
  -9   1  16       91.85       91.62      9.72 o 
  -8   1  16      184.42      169.14     13.52 o 
  -7   1  16       57.31       58.30      9.64 o 
  -6   1  16      687.91      675.90     36.30 o 
  -5   1  16      848.07      813.28     43.18 o 
  -4   1  16      149.07      133.72     12.50 o 
  -3   1  16      148.51      147.55      9.80 o 
  -2   1  16      784.56      762.51     20.07 o 
  -1   1  16      561.26      562.26     13.53 o 
   0   1  16      173.97      191.56      7.86 o 
   1   1  16      534.25      548.23     12.85 o 
   2   1  16      705.92      630.44     27.97 o 
   3   1  16      157.23      160.52      9.98 o 
   4   1  16      124.33      122.22     11.88 o 
   5   1  16      963.24      882.08     40.16 o 
   6   1  16      727.51      733.97     64.78 o 
   7   1  16       73.98       57.62     12.30 o 
   8   1  16      158.28      174.45     21.22 o 
   9   1  16       97.82       89.12     20.83 o 
  -9   2  16       92.29       74.12     13.10 o 
  -8   2  16      121.80      142.35     14.27 o 
  -7   2  16       52.85       84.43     12.58 o 
  -6   2  16      393.18      415.57     28.33 o 
  -5   2  16      641.89      671.95     38.13 o 
  -4   2  16      109.87       98.13     10.88 o 
  -3   2  16     1057.45     1099.47     33.15 o 
  -2   2  16      677.67      684.68     24.09 o 
  -1   2  16      232.64      250.26      8.41 o 
   0   2  16      299.77      298.81      8.75 o 
   1   2  16      217.35      204.58     12.32 o 
   2   2  16      709.67      714.29     25.05 o 
   3   2  16     1107.50     1120.24     45.85 o 
   4   2  16      163.07      157.64     13.27 o 
   5   2  16      577.13      613.38     61.55 o 
   6   2  16      415.82      449.89     33.18 o 
   7   2  16       36.09       69.77     12.03 o 
   8   2  16      131.72      133.21     16.52 o 
   9   2  16      119.42      117.03     16.14 o 
  -9   3  16       18.12       20.44      4.86 o 
  -8   3  16      100.69       95.01     12.92 o 
  -7   3  16      208.29      278.54     25.44 o 
  -6   3  16       11.79       15.14      6.77 o 
  -5   3  16      228.30      266.63     25.22 o 
  -4   3  16     2525.50     2495.18     91.64 o 
  -3   3  16       79.35       82.08      9.14 o 
  -2   3  16      629.98      607.52     25.78 o 
  -1   3  16     2515.58     2402.81    100.81 o 
   0   3  16     1153.10     1202.22     34.16 o 
   1   3  16     2347.61     2217.98     68.38 o 
   2   3  16      755.86      745.64     32.24 o 
   3   3  16       81.00       73.13      7.80 o 
   4   3  16     2576.69     2678.95    118.45 o 
   5   3  16      176.35      171.92     19.19 o 
   6   3  16       12.72       26.72     11.64 o 
   7   3  16      223.10      166.56     21.05 o 
   8   3  16      103.74      100.34     30.03 o 
   9   3  16       18.53       26.67      8.48 o 
  -8   4  16       29.38       26.81      7.41 o 
  -7   4  16      419.17      435.33     24.26 o 
  -6   4  16       60.73       47.94      9.25 o 
  -5   4  16      116.89      112.68     13.04 o 
  -4   4  16     1780.11     1708.27     82.49 o 
  -3   4  16     1210.46     1059.45     81.20 o 
  -2   4  16     1085.48     1007.22     40.33 o 
  -1   4  16      476.50      481.00     23.42 o 
   0   4  16        6.88        6.77      4.45 o 
   1   4  16      470.82      471.72     20.57 o 
   2   4  16     1172.88     1104.55     38.34 o 
   3   4  16     1412.24     1356.90     80.11 o 
   4   4  16     1734.04     1659.08     80.60 o 
   5   4  16       99.35       87.14     16.54 o 
   6   4  16       40.90       41.30     26.76 o 
   7   4  16      383.01      413.72     44.44 o 
   8   4  16       25.58       40.98     12.13 o 
  -8   5  16       40.91       27.71      7.73 o 
  -7   5  16       35.23       22.96      6.85 o 
  -6   5  16       48.46       47.47      8.52 o 
  -5   5  16      542.22      497.77     26.68 o 
  -4   5  16     1056.76      933.74    104.15 o 
  -3   5  16      225.01      269.68     53.81 o 
  -2   5  16      187.98      200.88     20.33 o 
  -1   5  16      376.28      435.19     24.33 o 
   0   5  16      658.53      636.14     27.95 o 
   1   5  16      334.95      342.03     18.21 o 
   2   5  16      157.28      155.80     13.41 o 
   3   5  16      208.20      199.39     18.64 o 
   4   5  16     1074.12     1109.47     67.27 o 
   5   5  16      552.90      564.48     60.07 o 
   6   5  16       54.46       39.88     15.45 o 
   7   5  16       28.13       32.58     20.81 o 
   8   5  16       44.85       21.91     14.65 o 
  -7   6  16       67.22       44.90     15.11 o 
  -6   6  16       47.00       48.65     24.15 o 
  -5   6  16       75.66       87.41     13.46 o 
  -4   6  16      140.51      219.60     26.30 o 
  -3   6  16      356.64      354.88     30.71 o 
  -2   6  16      102.88       89.81     10.13 o 
  -1   6  16      794.49      847.47     51.58 o 
   0   6  16      820.19      928.26     43.16 o 
   1   6  16      806.86      790.60     37.13 o 
   2   6  16       63.88       50.18     10.56 o 
   3   6  16      279.76      241.43     27.15 o 
   4   6  16      146.56      165.23     19.66 o 
   5   6  16       70.36       91.52     21.02 o 
   6   6  16       34.54       31.07     13.28 o 
   7   6  16       72.65       60.61     13.47 o 
  -6   7  16      277.60      330.82     29.27 o 
  -5   7  16      603.20      550.78     38.76 o 
  -4   7  16      328.10      283.02     26.28 o 
  -3   7  16       60.52       68.67     15.88 o 
  -2   7  16       67.00       84.95     15.34 o 
  -1   7  16       98.33      103.23     15.04 o 
   0   7  16      772.13      753.85     40.64 o 
   1   7  16       92.49      101.60     12.98 o 
   2   7  16       52.07       89.72     11.72 o 
   3   7  16       41.11       37.85      9.99 o 
   4   7  16      338.77      309.99     29.86 o 
   5   7  16      546.07      599.20     87.08 o 
   6   7  16      272.37      312.44     30.80 o 
  -5   8  16       40.03       22.26      6.65 o 
  -4   8  16       63.90       52.83     11.24 o 
  -3   8  16       33.34       52.30     10.93 o 
  -2   8  16       63.21       54.74     16.50 o 
  -1   8  16       96.29      159.22     15.21 o 
   0   8  16       35.28       40.46     11.85 o 
   1   8  16       90.01      118.40     15.28 o 
   2   8  16       73.21       77.14      8.90 o 
   3   8  16       52.53       78.52     10.70 o 
   4   8  16       65.24       49.66     20.91 o 
   5   8  16       27.32       23.21     10.16 o 
  -4   9  16      125.90      114.81     14.61 o 
  -3   9  16      141.69       95.18     17.65 o 
  -2   9  16       77.90       71.46     11.55 o 
  -1   9  16       61.38       41.47     13.80 o 
   0   9  16        4.78        7.66      5.47 o 
   1   9  16       48.30       46.29      6.59 o 
   2   9  16       73.07       70.84      7.83 o 
   3   9  16      135.74       94.19     19.90 o 
   4   9  16      147.28      125.35     29.07 o 
  -1  10  16      188.70      194.87     32.99 o 
   0  10  16       21.63       40.96      8.16 o 
   1  10  16      184.47      208.85     11.56 o 
   1   0  17     1874.51     1784.25     37.83 o 
   2   0  17      930.86      910.77     42.14 o 
   3   0  17     1586.91     1484.95     42.32 o 
   4   0  17     3537.57     3476.23    115.40 o 
   5   0  17      115.93      141.49     15.07 o 
   6   0  17      674.95      698.77     41.25 o 
   7   0  17       72.29       91.09     12.48 o 
   8   0  17        2.09        6.37      7.62 o 
   9   0  17      149.74      179.11     63.75 o 
  -9   1  17       35.98       33.52     12.27 o 
  -8   1  17      206.24      172.41     37.18 o 
  -7   1  17       12.00       10.73      7.02 o 
  -6   1  17      557.37      549.29     34.84 o 
  -5   1  17      124.82      168.74     15.03 o 
  -4   1  17      783.07      792.04     37.51 o 
  -3   1  17       32.66       41.44      5.77 o 
  -2   1  17     2419.46     2341.31     74.74 o 
  -1   1  17       49.89       42.95      4.10 o 
   0   1  17      251.23      252.97      8.67 o 
   1   1  17       48.06       53.63      4.69 o 
   2   1  17     2292.67     2134.88     55.26 o 
   3   1  17       21.35       14.97      3.45 o 
   4   1  17      649.81      627.01     27.91 o 
   5   1  17      109.46      118.45     22.01 o 
   6   1  17      551.53      542.05     37.36 o 
   7   1  17       14.77       34.67      9.49 o 
   8   1  17      217.49      177.25     29.74 o 
   9   1  17       34.05       43.60      7.51 o 
  -9   2  17      323.81      334.62     16.82 o 
  -8   2  17       64.59       59.38      9.04 o 
  -7   2  17      141.91      172.96     16.85 o 
  -6   2  17       62.41       86.43     11.22 o 
  -5   2  17      940.37      895.41     43.41 o 
  -4   2  17      456.18      476.29     27.01 o 
  -3   2  17      181.82      236.56     13.69 o 
  -2   2  17     1004.92     1049.96     35.57 o 
  -1   2  17      316.48      365.06     17.91 o 
   0   2  17        2.32       14.11      5.47 o 
   1   2  17      305.74      331.43     15.51 o 
   2   2  17      899.25      956.46     29.72 o 
   3   2  17      132.07      150.82     10.48 o 
   4   2  17      513.72      583.65     30.37 o 
   5   2  17      909.02      863.55     53.36 o 
   6   2  17       42.74       55.93     11.77 o 
   7   2  17      147.16      157.04     22.35 o 
   8   2  17       63.41       58.69     16.72 o 
   9   2  17      325.76      377.26     28.09 o 
  -8   3  17      107.09      101.06     17.76 o 
  -7   3  17      304.30      310.72     19.68 o 
  -6   3  17      644.24      630.00     33.95 o 
  -5   3  17      453.21      536.73     31.61 o 
  -4   3  17     1571.10     1431.94     52.46 o 
  -3   3  17      120.32      112.65     10.95 o 
  -2   3  17     1423.98     1400.58     58.54 o 
  -1   3  17       14.41       16.48      4.81 o 
   0   3  17      642.77      617.86     31.91 o 
   1   3  17       17.63       32.20      8.47 o 
   2   3  17     1311.58     1305.35     52.30 o 
   3   3  17       67.83       59.20      8.23 o 
   4   3  17     1518.84     1453.75     63.80 o 
   5   3  17      558.55      582.60     55.21 o 
   6   3  17      628.08      628.24     66.09 o 
   7   3  17      301.60      310.44     25.00 o 
   8   3  17       83.81       73.86     30.55 o 
  -8   4  17       57.48       48.88      7.92 o 
  -7   4  17      221.51      249.16     18.48 o 
  -6   4  17      259.91      250.15     29.82 o 
  -5   4  17      391.96      377.20     22.63 o 
  -4   4  17     2099.25     2093.14    130.18 o 
  -3   4  17      704.58      675.91     45.73 o 
  -2   4  17      180.44      171.88     18.48 o 
  -1   4  17      591.74      613.79     36.22 o 
   0   4  17     2076.38     2202.79     83.03 o 
   1   4  17      570.25      551.68     27.45 o 
   2   4  17      171.95      172.33     13.28 o 
   3   4  17      732.95      736.00     32.04 o 
   4   4  17     2157.25     2262.96     98.40 o 
   5   4  17      405.31      413.82     32.04 o 
   6   4  17      232.02      283.02     32.49 o 
   7   4  17      218.55      231.99     50.22 o 
   8   4  17       59.12       63.64     13.41 o 
  -7   5  17      148.17       96.06     16.92 o 
  -6   5  17      158.05      161.78     30.31 o 
  -5   5  17      189.69      177.57     15.17 o 
  -4   5  17      245.32      282.47     43.37 o 
  -3   5  17       55.01       57.50     12.12 o 
  -2   5  17      202.26      138.05     43.70 o 
  -1   5  17       39.07       51.53      8.90 o 
   0   5  17      800.61      769.80     33.57 o 
   1   5  17       39.04       46.81      8.40 o 
   2   5  17      220.18      199.11     14.63 o 
   3   5  17       50.97       39.12      7.40 o 
   4   5  17      284.29      313.82     52.62 o 
   5   5  17      168.74      160.81     47.88 o 
   6   5  17      150.26      130.44     38.82 o 
   7   5  17      161.40      149.80     21.49 o 
  -7   6  17      186.50      211.04     21.59 o 
  -6   6  17      126.43      134.76     21.32 o 
  -5   6  17      188.81      216.90     20.17 o 
  -4   6  17      288.49      317.44     26.85 o 
  -3   6  17      140.80      179.36     17.25 o 
  -2   6  17        2.69        9.44      8.03 o 
  -1   6  17       70.50       75.61     10.83 o 
   0   6  17      180.08      188.02     17.50 o 
   1   6  17       99.47       94.14     11.57 o 
   2   6  17        4.93       13.04      5.46 o 
   3   6  17      123.21      160.87     27.26 o 
   4   6  17      239.87      297.71     37.04 o 
   5   6  17      224.22      271.11     35.45 o 
   6   6  17      140.78      151.02     23.16 o 
   7   6  17      194.73      245.72     23.25 o 
  -6   7  17       88.69       59.84     11.78 o 
  -5   7  17       61.17       44.84      8.68 o 
  -4   7  17      613.19      652.85     50.74 o 
  -3   7  17       34.54       36.14      8.59 o 
  -2   7  17      966.86     1035.29     74.78 o 
  -1   7  17      555.85      634.47     31.12 o 
   0   7  17        0.28       15.46      8.07 o 
   1   7  17      461.34      494.00     30.85 o 
   2   7  17      968.99     1024.48     39.50 o 
   3   7  17       22.99       28.30      8.17 o 
   4   7  17      593.58      672.83     50.84 o 
   5   7  17       60.71       65.82     16.77 o 
   6   7  17       93.35       87.50     15.51 o 
  -4   8  17       93.93       74.55     10.55 o 
  -3   8  17      136.55      131.42     41.64 o 
  -2   8  17        8.34       16.49      8.58 o 
  -1   8  17      111.30      100.07     21.53 o 
   0   8  17        0.18        6.79      9.19 o 
   1   8  17      119.55       94.92     14.72 o 
   2   8  17       10.31        7.99      5.19 o 
   3   8  17      120.30      140.65     24.22 o 
   4   8  17       97.36      115.76     20.51 o 
   5   8  17      157.54      151.30     19.92 o 
  -3   9  17      178.32       98.69     27.65 o 
  -2   9  17       23.11       10.96      7.93 o 
  -1   9  17       31.28       42.76      9.27 o 
   0   9  17      216.04      144.23     23.23 o 
   1   9  17       38.50       60.27      7.37 o 
   2   9  17       29.59       13.09      5.42 o 
   3   9  17      180.81      113.68     21.45 o 
   0   0  18      564.42      550.11     37.60 o 
   1   0  18      376.98      487.09     26.61 o 
   2   0  18     1216.52     1239.53     44.12 o 
   3   0  18     6775.37     6453.95    216.42 o 
   4   0  18      128.36      139.87     11.14 o 
   5   0  18        5.40       -1.12      5.93 o 
   6   0  18        8.02        9.34      8.33 o 
   7   0  18       24.97       35.27      8.63 o 
   8   0  18       14.53       10.73      7.78 o 
   9   0  18        3.16       -0.09      3.49 o 
  -8   1  18      330.68      331.79     17.47 o 
  -7   1  18      102.70       73.12      9.79 o 
  -6   1  18      143.57      140.65     14.21 o 
  -5   1  18       96.33      106.65     12.43 o 
  -4   1  18      134.85      163.27     13.23 o 
  -3   1  18      464.99      508.09     23.83 o 
  -2   1  18      187.52      214.53     27.58 o 
  -1   1  18     1088.49     1158.67     37.80 o 
   0   1  18      626.02      654.67     24.42 o 
   1   1  18     1127.86     1248.79     42.94 o 
   2   1  18      232.94      219.87     12.27 o 
   3   1  18      496.82      551.76     21.65 o 
   4   1  18       95.50      118.05     10.04 o 
   5   1  18       69.50       75.11     11.60 o 
   6   1  18      120.74      107.66     15.08 o 
   7   1  18       94.99       90.01     19.83 o 
   8   1  18      344.28      353.47     28.08 o 
  -8   2  18      261.11      294.72     16.52 o 
  -7   2  18      210.14      222.77     21.96 o 
  -6   2  18      208.82      217.99     22.30 o 
  -5   2  18      737.40      754.77     35.24 o 
  -4   2  18       78.30       86.04      9.84 o 
  -3   2  18      789.68      822.26     34.99 o 
  -2   2  18      304.56      305.55     19.08 o 
  -1   2  18       35.46       39.90      7.61 o 
   0   2  18        4.13       21.38      5.73 o 
   1   2  18       28.94       26.66      5.96 o 
   2   2  18      298.12      279.29     14.24 o 
   3   2  18      827.16      831.43     34.49 o 
   4   2  18       55.60       55.65     10.36 o 
   5   2  18      723.76      695.72     54.54 o 
   6   2  18      204.70      223.23     22.00 o 
   7   2  18      237.25      191.65     24.42 o 
   8   2  18      268.53      291.09     19.04 o 
  -8   3  18       28.98       25.35      5.28 o 
  -7   3  18      152.10      172.98     14.04 o 
  -6   3  18      222.25      226.41     19.58 o 
  -5   3  18       49.42       54.45     10.22 o 
  -4   3  18      453.57      437.16     25.35 o 
  -3   3  18      326.11      329.60     27.37 o 
  -2   3  18     1506.01     1426.82     72.07 o 
  -1   3  18      977.40      912.04     42.60 o 
   0   3  18        0.41       13.05      5.20 o 
   1   3  18     1128.33     1107.37     40.16 o 
   2   3  18     1398.27     1371.92     54.44 o 
   3   3  18      292.25      319.06     29.02 o 
   4   3  18      338.41      327.44     25.52 o 
   5   3  18       70.05       76.34     13.69 o 
   6   3  18      209.77      266.41     29.19 o 
   7   3  18      177.20      181.12     40.62 o 
   8   3  18       30.74       25.25     14.39 o 
  -8   4  18       36.28       25.90      4.53 o 
  -7   4  18       93.39       90.52     21.21 o 
  -6   4  18      380.09      379.51     61.93 o 
  -5   4  18      113.16      122.69     14.13 o 
  -4   4  18      284.80      318.40     21.07 o 
  -3   4  18      870.13      864.62     45.24 o 
  -2   4  18     1078.13     1148.68     54.51 o 
  -1   4  18      300.87      338.52     22.92 o 
   0   4  18     1350.19     1311.03     54.39 o 
   1   4  18      338.18      367.50     23.63 o 
   2   4  18     1147.59     1131.61     50.57 o 
   3   4  18      839.73      794.28     35.00 o 
   4   4  18      366.11      384.58     29.73 o 
   5   4  18      114.00      110.97     19.98 o 
   6   4  18      419.39      413.61     34.13 o 
   7   4  18      120.33      129.13     21.51 o 
   8   4  18       38.57       27.28      9.14 o 
  -7   5  18        2.28        7.36      4.00 o 
  -6   5  18       54.22       36.01     16.63 o 
  -5   5  18        7.92        5.29      5.84 o 
  -4   5  18      398.20      399.66     32.09 o 
  -3   5  18      266.55      319.60     27.87 o 
  -2   5  18       34.52       45.99      9.87 o 
  -1   5  18      178.45      171.26     19.06 o 
   0   5  18     1316.41     1333.99     54.51 o 
   1   5  18      199.87      193.94     14.77 o 
   2   5  18       27.42       33.79      7.23 o 
   3   5  18      277.08      310.53     28.24 o 
   4   5  18      382.36      355.25     24.09 o 
   5   5  18        7.88       24.46     13.61 o 
   6   5  18       41.69       45.77     14.98 o 
   7   5  18        2.57       12.71     15.23 o 
  -7   6  18        4.24       10.68      6.94 o 
  -6   6  18      151.13      110.40     30.71 o 
  -5   6  18      131.18       92.98     17.83 o 
  -4   6  18       62.53       80.12     13.46 o 
  -3   6  18      161.99      212.59     18.75 o 
  -2   6  18       16.55       36.08      9.20 o 
  -1   6  18        3.29        7.52      7.13 o 
   0   6  18      104.09       92.83     16.37 o 
   1   6  18       18.74       11.06      5.86 o 
   2   6  18        8.93        4.75      9.58 o 
   3   6  18      194.03      207.55     42.63 o 
   4   6  18       58.94       89.26     13.69 o 
   5   6  18      130.53       98.36     35.22 o 
   6   6  18      151.39      157.19     35.22 o 
   7   6  18        3.85       12.93      7.31 o 
  -6   7  18      166.06      124.11     15.05 o 
  -5   7  18       76.11       63.03      9.12 o 
  -4   7  18       18.71       28.19      8.56 o 
  -3   7  18       66.20       79.52     12.34 o 
  -2   7  18      580.29      625.91     47.93 o 
  -1   7  18      168.71      184.67     15.83 o 
   0   7  18      127.26      128.54     14.46 o 
   1   7  18      173.63      205.73     29.48 o 
   2   7  18      571.70      611.21     49.20 o 
   3   7  18       73.90      130.69     21.07 o 
   4   7  18       22.20       24.36     11.05 o 
   5   7  18      104.81      125.08     20.42 o 
   6   7  18      190.21      152.01     30.66 o 
  -4   8  18       74.77       55.57      7.99 o 
  -3   8  18      199.71      171.34     14.52 o 
  -2   8  18      135.87      136.40     20.09 o 
  -1   8  18        2.73       -0.35      6.17 o 
   0   8  18       13.69        5.67      5.80 o 
   1   8  18        2.56        8.35      5.22 o 
   2   8  18      151.91      116.09     18.09 o 
   3   8  18      197.80      211.56     40.52 o 
   4   8  18       79.77       71.92     15.66 o 
   5   8  18       40.54       33.06     10.00 o 
  -3   9  18       11.25       20.66      8.56 o 
  -2   9  18        4.07        4.16      6.35 o 
  -1   9  18      163.78      129.97     13.89 o 
   0   9  18      104.43       75.27      8.83 o 
   1   9  18      168.85      138.34     16.35 o 
   2   9  18        6.59        9.74      3.89 o 
   3   9  18       13.86       16.91     14.62 o 
   1   0  19      185.17      195.34     22.84 o 
   2   0  19      143.36      141.22     11.31 o 
   3   0  19        4.20        1.31      4.29 o 
   4   0  19        4.81       12.31      6.35 o 
   5   0  19       64.07       78.24     15.21 o 
   6   0  19      223.92      272.21     22.43 o 
   7   0  19      846.87      785.36     47.44 o 
   8   0  19        9.82        8.55      6.64 o 
  -8   1  19       79.43       75.43      7.50 o 
  -7   1  19       18.96       27.41      6.76 o 
  -6   1  19       71.38       73.96     12.74 o 
  -5   1  19       82.60       87.65     11.28 o 
  -4   1  19      260.92      291.35     17.26 o 
  -3   1  19        7.56        9.80      5.43 o 
  -2   1  19     2189.14     2259.31     79.48 o 
  -1   1  19      147.80      183.86     14.46 o 
   0   1  19      275.92      292.01     15.06 o 
   1   1  19      171.44      198.73     13.22 o 
   2   1  19     2363.66     2397.92     77.13 o 
   3   1  19       18.73       16.62      5.54 o 
   4   1  19      301.81      355.27     20.41 o 
   5   1  19       91.15      121.79     23.21 o 
   6   1  19       68.28       96.38     14.21 o 
   7   1  19       13.27       18.50      9.25 o 
   8   1  19       71.36       69.30     11.05 o 
  -8   2  19        6.23        6.66      5.86 o 
  -7   2  19        8.92       18.26      7.72 o 
  -6   2  19       80.02       94.42     12.47 o 
  -5   2  19      324.04      324.52     18.62 o 
  -4   2  19     1423.38     1340.49     61.99 o 
  -3   2  19     2909.70     2840.97    105.68 o 
  -2   2  19      328.71      320.78     31.49 o 
  -1   2  19      140.53      156.16     18.93 o 
   0   2  19      119.96      150.73     25.50 o 
   1   2  19      170.33      199.08     27.02 o 
   2   2  19      326.86      312.27     16.33 o 
   3   2  19     2963.74     3057.22    124.10 o 
   4   2  19     1417.84     1403.14     62.27 o 
   5   2  19      322.17      344.79     56.03 o 
   6   2  19       86.32       80.49     13.12 o 
   7   2  19       14.33       26.50     10.55 o 
   8   2  19        9.22       11.03      6.21 o 
  -8   3  19      236.79      256.74     17.86 o 
  -7   3  19      276.23      272.24     43.27 o 
  -6   3  19      140.10      148.21     16.64 o 
  -5   3  19      107.41      140.74     22.52 o 
  -4   3  19       78.77       64.37     10.56 o 
  -3   3  19      357.35      384.16     22.91 o 
  -2   3  19      895.75      822.76     51.46 o 
  -1   3  19      278.95      296.89     16.35 o 
   0   3  19      820.49      894.48     39.64 o 
   1   3  19      260.22      295.73     22.93 o 
   2   3  19      888.52      862.88     52.63 o 
   3   3  19      406.92      454.58     32.10 o 
   4   3  19       84.10       83.92     11.53 o 
   5   3  19      191.24      216.13     26.47 o 
   6   3  19      159.02      154.80     28.62 o 
   7   3  19      276.23      289.39     24.37 o 
   8   3  19      227.43      282.00     25.75 o 
  -7   4  19      134.42      102.58     12.79 o 
  -6   4  19       39.28       41.36     15.25 o 
  -5   4  19      115.23      134.93     19.78 o 
  -4   4  19      369.93      438.61     26.12 o 
  -3   4  19     1870.10     1836.74     76.10 o 
  -2   4  19     1006.22     1090.03     53.92 o 
  -1   4  19      129.30      133.05     16.46 o 
   0   4  19     3202.37     3228.00    138.84 o 
   1   4  19      139.42      131.77     14.21 o 
   2   4  19     1045.35     1074.33     48.31 o 
   3   4  19     1830.86     1711.69     86.11 o 
   4   4  19      351.95      454.21     31.03 o 
   5   4  19       84.31       79.09     13.55 o 
   6   4  19       23.04       26.36      8.48 o 
   7   4  19      137.12      256.28     28.23 o 
  -7   5  19      290.47      248.15     46.50 o 
  -6   5  19       37.83       37.68     19.65 o 
  -5   5  19       15.21       18.90      6.08 o 
  -4   5  19      107.52      133.75     17.56 o 
  -3   5  19       20.11       18.65      7.66 o 
  -2   5  19      753.96      775.36     44.23 o 
  -1   5  19      271.38      328.87     27.45 o 
   0   5  19      239.45      186.57     16.60 o 
   1   5  19      269.56      275.85     20.50 o 
   2   5  19      726.09      754.05     34.85 o 
   3   5  19       18.43       20.30      6.37 o 
   4   5  19      103.75       94.47     15.35 o 
   5   5  19        5.73        1.31      9.47 o 
   6   5  19       46.50       52.48     25.06 o 
   7   5  19      283.87      355.33     30.62 o 
  -6   6  19       69.03       53.32     12.48 o 
  -5   6  19      247.54      228.22     58.50 o 
  -4   6  19      124.12      123.76     19.59 o 
  -3   6  19      136.29      164.50     21.50 o 
  -2   6  19      123.15      173.04     19.04 o 
  -1   6  19      243.02      306.01     35.32 o 
   0   6  19      476.30      513.29     34.10 o 
   1   6  19      244.29      308.79     21.68 o 
   2   6  19      103.20      120.18     15.30 o 
   3   6  19      158.82      197.66     27.39 o 
   4   6  19      127.09      115.07     20.32 o 
   5   6  19      257.10      229.29     29.21 o 
   6   6  19       73.48       82.57     14.62 o 
  -5   7  19       18.20       19.02      9.25 o 
  -4   7  19      313.72      339.39     29.25 o 
  -3   7  19      164.79      175.64     16.99 o 
  -2   7  19      292.98      347.40     26.66 o 
  -1   7  19      331.27      318.92     19.19 o 
   0   7  19       49.75       80.10     15.80 o 
   1   7  19      319.91      314.62     25.34 o 
   2   7  19      279.30      366.13     23.78 o 
   3   7  19      188.50      181.78     19.29 o 
   4   7  19      297.19      370.14     39.85 o 
   5   7  19       17.97       13.09      9.22 o 
  -4   8  19       73.84       50.37     18.49 o 
  -3   8  19       18.76       22.80      6.11 o 
  -2   8  19      140.82       91.66     36.89 o 
  -1   8  19      153.09      145.03     16.64 o 
   0   8  19        3.71        8.07      6.39 o 
   1   8  19      142.45      113.27     16.64 o 
   2   8  19      142.71       88.26     17.99 o 
   3   8  19       12.68       15.27      6.47 o 
   4   8  19       70.63       60.75     22.00 o 
  -2   9  19      295.10      315.21     23.12 o 
  -1   9  19       47.32       43.02     10.04 o 
   0   9  19        0.29       -2.27      5.40 o 
   1   9  19       49.92       43.88     13.77 o 
   2   9  19      293.56      307.74     73.84 o 
   0   0  20      167.26      222.58     19.16 o 
   1   0  20     2430.25     2421.80     80.78 o 
   2   0  20      938.85      984.36     40.80 o 
   3   0  20      613.51      681.77     31.07 o 
   4   0  20        2.16        3.62      4.62 o 
   5   0  20      583.82      547.26     30.44 o 
   6   0  20        0.11       -5.20      6.01 o 
   7   0  20       52.89       49.67      9.83 o 
   8   0  20       22.61       15.45      5.70 o 
  -8   1  20      252.59      244.09     20.30 o 
  -7   1  20       25.58       14.35      8.86 o 
  -6   1  20       74.12       81.01     10.55 o 
  -5   1  20       46.99       34.68      8.48 o 
  -4   1  20      682.36      643.98     37.26 o 
  -3   1  20     1653.01     1517.33     54.61 o 
  -2   1  20      155.81      162.18     13.16 o 
  -1   1  20      135.70      197.18     12.97 o 
   0   1  20       45.34       42.50      7.05 o 
   1   1  20      145.73      211.19     16.54 o 
   2   1  20      120.61      144.71     11.10 o 
   3   1  20     1667.91     1554.28     71.80 o 
   4   1  20      751.93      723.47     37.93 o 
   5   1  20       43.02       73.83     22.78 o 
   6   1  20       90.97       81.23     15.38 o 
   7   1  20       20.43       19.29      9.08 o 
   8   1  20      275.42      310.74     27.26 o 
  -8   2  20       26.50       18.04      4.27 o 
  -7   2  20       29.15       24.51      6.85 o 
  -6   2  20       68.61       84.54     10.61 o 
  -5   2  20      476.62      499.68     37.30 o 
  -4   2  20      207.46      179.06     24.95 o 
  -3   2  20      414.23      413.02     21.68 o 
  -2   2  20      158.15      162.20     13.12 o 
  -1   2  20      264.68      278.28     18.96 o 
   0   2  20      892.93      871.81     39.35 o 
   1   2  20      303.98      297.32     19.82 o 
   2   2  20      138.30      144.14     15.99 o 
   3   2  20      367.35      399.19     23.44 o 
   4   2  20      227.80      214.24     18.03 o 
   5   2  20      502.11      477.06     35.27 o 
   6   2  20       49.12       81.91     13.01 o 
   7   2  20       29.50       32.46     10.52 o 
   8   2  20       27.00       26.70      5.74 o 
  -8   3  20      111.99       97.42     16.18 o 
  -7   3  20       37.77       34.97      7.88 o 
  -6   3  20      184.15      249.00     72.93 o 
  -5   3  20       50.94       89.74     11.08 o 
  -4   3  20      729.65      714.79     51.36 o 
  -3   3  20      343.96      384.34     24.34 o 
  -2   3  20      114.52      132.15     11.56 o 
  -1   3  20     2671.86     2608.45     91.75 o 
   0   3  20        4.28       12.20      6.62 o 
   1   3  20     2647.21     2622.07    140.32 o 
   2   3  20      118.59      127.50     12.52 o 
   3   3  20      362.84      375.93     30.56 o 
   4   3  20      762.98      814.64     47.65 o 
   5   3  20       49.94       78.27     17.08 o 
   6   3  20      189.13      225.27     20.75 o 
   7   3  20       33.59       54.81     11.73 o 
   8   3  20       94.13       27.75     14.45 o 
  -7   4  20       35.69       25.68      5.18 o 
  -6   4  20      333.74      364.22     33.98 o 
  -5   4  20      188.54      184.69     14.94 o 
  -4   4  20      453.16      416.92     45.56 o 
  -3   4  20      352.96      353.17     20.35 o 
  -2   4  20      338.10      360.64     25.82 o 
  -1   4  20      570.93      631.56     41.12 o 
   0   4  20        1.56       16.24      8.10 o 
   1   4  20      579.10      655.64     41.36 o 
   2   4  20      331.67      333.56     21.98 o 
   3   4  20      301.97      347.30     43.45 o 
   4   4  20      343.13      355.03     26.66 o 
   5   4  20      194.61      156.86     18.18 o 
   6   4  20      357.72      265.48     39.65 o 
   7   4  20       33.76       28.09     10.33 o 
  -7   5  20      103.80       73.06     20.67 o 
  -6   5  20       41.40       35.53      8.17 o 
  -5   5  20       41.04       33.14     13.09 o 
  -4   5  20      146.47      181.70     19.73 o 
  -3   5  20      179.78      222.77     28.96 o 
  -2   5  20       29.36       37.42     10.68 o 
  -1   5  20      105.82      102.42     15.61 o 
   0   5  20      116.81       99.28     13.18 o 
   1   5  20      116.67      125.06     13.71 o 
   2   5  20       30.53       48.59      9.26 o 
   3   5  20      181.77      194.81     19.61 o 
   4   5  20      135.23      134.06     13.32 o 
   5   5  20       29.45       34.26     14.38 o 
   6   5  20       45.25       62.57     14.86 o 
   7   5  20      103.24       74.42     20.14 o 
  -6   6  20        8.18        0.76      6.45 o 
  -5   6  20       75.46       81.14     10.72 o 
  -4   6  20       83.12       93.38     19.42 o 
  -3   6  20      899.02      963.50     62.16 o 
  -2   6  20      249.49      306.27     23.27 o 
  -1   6  20      320.02      358.40     29.35 o 
   0   6  20      137.19      134.40     16.62 o 
   1   6  20      338.95      346.14     23.90 o 
   2   6  20      244.20      223.52     32.80 o 
   3   6  20      884.72      970.75     58.44 o 
   4   6  20       93.27       87.85     14.54 o 
   5   6  20       92.54      127.68     20.23 o 
   6   6  20        7.26        8.06      7.88 o 
  -5   7  20       84.51       82.85     13.44 o 
  -4   7  20      133.05      127.29     16.22 o 
  -3   7  20      311.69      336.55     20.38 o 
  -2   7  20      189.76      198.00     21.70 o 
  -1   7  20       16.52       15.42      7.46 o 
   0   7  20       13.00       22.08      8.78 o 
   1   7  20       24.67       15.53      8.45 o 
   2   7  20      178.42      175.58     16.59 o 
   3   7  20      308.12      337.31     25.73 o 
   4   7  20      127.42      105.88     22.52 o 
   5   7  20       99.96      117.98     16.86 o 
  -4   8  20       83.46       40.58      9.07 o 
  -3   8  20       92.97       71.30     17.57 o 
  -2   8  20       36.65       39.26      8.75 o 
  -1   8  20      397.61      405.24     46.17 o 
   0   8  20      282.22      310.14     37.36 o 
   1   8  20      418.86      440.15     22.16 o 
   2   8  20       34.25       36.27     10.75 o 
   3   8  20       72.24       38.69     12.31 o 
   4   8  20       74.61       42.66     10.24 o 
  -1   9  20       51.50       42.08      8.03 o 
   0   9  20       89.48       72.38     17.50 o 
   1   9  20       46.28       32.71     11.78 o 
   1   0  21      894.33      820.29     36.36 o 
   2   0  21       38.28       48.88      7.51 o 
   3   0  21     1641.27     1587.05     77.77 o 
   4   0  21       75.45       74.26     10.28 o 
   5   0  21       81.52       72.92      8.86 o 
   6   0  21       15.96       22.01      6.78 o 
   7   0  21       97.76       94.57     11.69 o 
   8   0  21       95.23       56.96      7.24 o 
  -8   1  21       11.71       12.40      7.82 o 
  -7   1  21      207.60      183.75     37.45 o 
  -6   1  21       51.13       60.57     12.02 o 
  -5   1  21       26.77       34.01     10.76 o 
  -4   1  21      276.21      315.58     23.97 o 
  -3   1  21      777.89      783.13     36.72 o 
  -2   1  21     1552.46     1588.00     63.43 o 
  -1   1  21      144.60      181.65     13.06 o 
   0   1  21        1.62       14.26      5.35 o 
   1   1  21      153.16      199.52     27.88 o 
   2   1  21     1486.80     1477.30     59.74 o 
   3   1  21      681.61      711.80     33.66 o 
   4   1  21      359.22      307.56     53.93 o 
   5   1  21       39.21       41.45     13.16 o 
   6   1  21       49.17       52.28     13.61 o 
   7   1  21      198.09      141.70     17.39 o 
   8   1  21        7.36        6.81      5.80 o 
  -8   2  21       35.94       21.60      6.86 o 
  -7   2  21       26.83       21.70      5.37 o 
  -6   2  21       92.19      103.89     17.16 o 
  -5   2  21       12.45       25.90      8.08 o 
  -4   2  21      302.42      328.65     21.55 o 
  -3   2  21      560.81      517.24     35.26 o 
  -2   2  21      109.96      143.92     18.02 o 
  -1   2  21      121.64      151.26     13.77 o 
   0   2  21     1203.42     1180.31     45.11 o 
   1   2  21      138.59      146.38     11.76 o 
   2   2  21       92.11      124.81     13.16 o 
   3   2  21      547.90      501.74     31.84 o 
   4   2  21      244.98      251.18     22.67 o 
   5   2  21       18.73       15.42     10.67 o 
   6   2  21      106.31       93.11     24.53 o 
   7   2  21       28.11       18.91      6.73 o 
   8   2  21       31.02       35.48      8.77 o 
  -7   3  21       29.93       32.46      5.12 o 
  -6   3  21      117.52      131.96     17.77 o 
  -5   3  21     1022.52      899.65     46.13 o 
  -4   3  21      214.44      254.56     18.37 o 
  -3   3  21       84.25       69.22     10.68 o 
  -2   3  21      209.10      193.81     17.93 o 
  -1   3  21      222.71      264.45     22.51 o 
   0   3  21      858.15      936.21     52.85 o 
   1   3  21      225.54      262.09     41.83 o 
   2   3  21      193.62      194.28     19.21 o 
   3   3  21      114.05      102.11     11.64 o 
   4   3  21      229.62      312.16     31.32 o 
   5   3  21      894.66      803.18     57.47 o 
   6   3  21       99.89      102.90     13.34 o 
   7   3  21       35.33       37.18      9.40 o 
  -7   4  21      315.40      332.96     71.24 o 
  -6   4  21      258.34      316.42     32.85 o 
  -5   4  21      408.95      413.82     39.24 o 
  -4   4  21       94.40      113.61     17.37 o 
  -3   4  21        5.29       15.35      6.28 o 
  -2   4  21      868.08      862.86     60.88 o 
  -1   4  21      652.03      656.75     43.34 o 
   0   4  21     1311.40     1346.53     64.58 o 
   1   4  21      628.25      635.81     48.32 o 
   2   4  21      843.43      838.01     37.56 o 
   3   4  21        4.85       13.31      5.84 o 
   4   4  21      100.96      129.39     13.52 o 
   5   4  21      370.71      365.37     27.87 o 
   6   4  21      282.32      308.30     36.51 o 
   7   4  21      326.17      413.93     52.95 o 
  -6   5  21       84.84       76.41     35.23 o 
  -5   5  21      113.92      101.45     21.24 o 
  -4   5  21      184.11      185.81     19.64 o 
  -3   5  21       60.35       58.46     10.33 o 
  -2   5  21      232.34      267.96     22.39 o 
  -1   5  21      297.70      367.14     26.77 o 
   0   5  21      143.51      189.78     17.90 o 
   1   5  21      331.32      367.76     28.60 o 
   2   5  21      241.00      286.43     31.96 o 
   3   5  21       61.62       70.61     12.11 o 
   4   5  21      170.58      159.86     15.52 o 
   5   5  21      129.79      135.37     22.61 o 
   6   5  21       91.62       80.65     24.87 o 
  -6   6  21        9.23       19.75      8.17 o 
  -5   6  21       60.07       44.16     21.44 o 
  -4   6  21       21.52       13.05     11.32 o 
  -3   6  21        5.31        5.96      5.83 o 
  -2   6  21       41.68       55.78     11.83 o 
  -1   6  21      259.40      318.10     25.34 o 
   0   6  21      203.61      198.06     19.69 o 
   1   6  21      247.25      239.39     16.61 o 
   2   6  21       38.14       57.78      9.07 o 
   3   6  21        9.37        3.67      9.68 o 
   4   6  21       28.71       24.16      7.73 o 
   5   6  21       50.13       41.13     12.43 o 
   6   6  21       11.69        7.91      6.75 o 
  -5   7  21       13.82        3.34      5.71 o 
  -4   7  21      372.02      424.55     24.27 o 
  -3   7  21       14.89       19.66      6.66 o 
  -2   7  21      314.63      342.84     21.11 o 
  -1   7  21       45.72       29.79      8.22 o 
   0   7  21        5.54       10.68      5.79 o 
   1   7  21       33.11       30.72      7.62 o 
   2   7  21      370.71      380.51     25.34 o 
   3   7  21        5.81        1.54      5.33 o 
   4   7  21      380.90      445.57     55.12 o 
   5   7  21        9.33       18.78      8.12 o 
  -3   8  21      153.15      133.47     28.37 o 
  -2   8  21       21.87       18.17      6.50 o 
  -1   8  21      287.15      318.36     56.85 o 
   0   8  21       39.27       20.46      5.81 o 
   1   8  21      302.06      343.07     18.07 o 
   2   8  21       25.03       18.18      9.11 o 
   3   8  21      149.40      209.82     21.07 o 
   0   0  22      264.48      295.45     24.58 o 
   1   0  22      579.28      693.84     30.40 o 
   2   0  22       78.26       90.49     10.60 o 
   3   0  22      372.29      436.89     23.01 o 
   4   0  22     3553.52     3187.15    162.62 o 
   5   0  22      498.85      474.26     29.15 o 
   6   0  22      258.35      240.74     28.91 o 
   7   0  22        3.82        3.47      7.23 o 
  -7   1  22       29.22       22.49      6.75 o 
  -6   1  22      336.54      303.70     45.57 o 
  -5   1  22        4.27       20.90      7.98 o 
  -4   1  22      663.97      706.37     36.44 o 
  -3   1  22      532.97      544.92     32.70 o 
  -2   1  22      494.80      559.29     27.24 o 
  -1   1  22     1136.96     1151.44     54.64 o 
   0   1  22     1237.55     1135.72     57.53 o 
   1   1  22     1170.65     1160.79     46.96 o 
   2   1  22      599.36      640.50     32.18 o 
   3   1  22      452.27      455.03     25.64 o 
   4   1  22      670.64      664.27     33.91 o 
   5   1  22        4.15       15.75      8.15 o 
   6   1  22      342.07      303.46     36.32 o 
   7   1  22       25.83       35.52      9.78 o 
  -7   2  22       58.53       53.19     10.86 o 
  -6   2  22       89.93       38.43     14.68 o 
  -5   2  22        7.23       38.89     10.28 o 
  -4   2  22       97.49      102.72     13.07 o 
  -3   2  22      382.46      457.31     25.85 o 
  -2   2  22       54.33       54.83      9.06 o 
  -1   2  22      564.55      551.16     28.72 o 
   0   2  22       99.61       99.37     10.89 o 
   1   2  22      559.97      573.35     30.44 o 
   2   2  22       56.83       60.72     12.86 o 
   3   2  22      391.59      419.88     42.64 o 
   4   2  22      121.78      126.20     15.53 o 
   5   2  22       10.37       16.01      9.70 o 
   6   2  22      102.48       79.78     11.87 o 
   7   2  22       51.53       48.35     13.92 o 
  -7   3  22       72.05       74.44     15.58 o 
  -6   3  22      608.94      637.23     60.09 o 
  -5   3  22      456.07      481.14     38.26 o 
  -4   3  22      149.49      153.89     18.84 o 
  -3   3  22      371.70      366.86     20.67 o 
  -2   3  22        9.06       20.76      6.37 o 
  -1   3  22      833.22      801.92     71.99 o 
   0   3  22       87.59       90.48     16.52 o 
   1   3  22      988.53     1057.21     58.34 o 
   2   3  22        9.09       13.40      6.86 o 
   3   3  22      350.36      333.64     33.62 o 
   4   3  22      184.23      187.95     21.94 o 
   5   3  22      459.33      501.37     34.39 o 
   6   3  22      635.87      658.37     46.23 o 
   7   3  22       49.17       46.85      6.91 o 
  -6   4  22      151.23       94.72     38.63 o 
  -5   4  22       45.30       37.17      7.65 o 
  -4   4  22      443.91      432.30     35.66 o 
  -3   4  22       87.66       78.23      9.71 o 
  -2   4  22      185.84      189.67     18.06 o 
  -1   4  22      117.21      147.90     18.13 o 
   0   4  22      237.63      260.61     24.14 o 
   1   4  22      117.94      145.83     15.25 o 
   2   4  22      136.74      119.16     22.59 o 
   3   4  22       86.50       84.65     15.07 o 
   4   4  22      476.50      514.13     29.18 o 
   5   4  22       38.13       20.86     13.25 o 
   6   4  22      126.99       83.98      9.71 o 
  -6   5  22        2.63       -0.58     10.96 o 
  -5   5  22       62.43       81.41     11.27 o 
  -4   5  22      158.46      189.41     19.64 o 
  -3   5  22       50.04       56.51      9.90 o 
  -2   5  22      224.97      171.87     22.62 o 
  -1   5  22      356.03      366.93     34.65 o 
   0   5  22       78.44       76.68     11.57 o 
   1   5  22      366.84      361.87     27.42 o 
   2   5  22      232.81      213.00     16.83 o 
   3   5  22       45.28       52.13      9.17 o 
   4   5  22      163.60      155.42     14.75 o 
   5   5  22       71.82       50.56      8.19 o 
   6   5  22        1.47       11.46      7.49 o 
  -5   6  22       87.95       82.19     19.57 o 
  -4   6  22      258.66      319.41     22.94 o 
  -3   6  22      380.01      404.98     23.40 o 
  -2   6  22      290.15      320.38     25.08 o 
  -1   6  22      458.40      469.30     32.19 o 
   0   6  22        0.26        9.47      6.82 o 
   1   6  22      404.98      385.45     31.23 o 
   2   6  22      275.61      269.70     28.78 o 
   3   6  22      425.08      446.42     30.31 o 
   4   6  22      258.92      265.04     23.24 o 
   5   6  22       84.77       61.88     12.93 o 
  -4   7  22       26.50       22.19      5.78 o 
  -3   7  22       74.00       75.93      8.03 o 
  -2   7  22       63.39       58.45      8.19 o 
  -1   7  22       44.95       53.57      9.12 o 
   0   7  22      713.30      674.56     47.80 o 
   1   7  22       34.13       34.69      9.93 o 
   2   7  22       64.99       66.16     11.22 o 
   3   7  22       67.81       56.43     13.90 o 
   4   7  22       26.81       53.02     19.14 o 
  -2   8  22       64.70       59.15     10.05 o 
  -1   8  22       57.94       40.61      6.12 o 
   0   8  22       35.91       22.20     16.25 o 
   1   8  22       57.76       54.47     21.36 o 
   2   8  22       61.03       58.15     18.23 o 
   1   0  23      587.60      631.66     39.24 o 
   2   0  23        3.60       13.43      6.99 o 
   3   0  23      515.89      554.92     27.10 o 
   4   0  23      433.73      436.05     26.60 o 
   5   0  23       22.30       20.23      7.21 o 
   6   0  23        5.40        4.54      4.51 o 
   7   0  23      323.14      344.08     36.04 o 
  -7   1  23      143.56      190.77     23.08 o 
  -6   1  23       10.19       11.96      6.33 o 
  -5   1  23      212.52      285.81     20.56 o 
  -4   1  23      733.46      776.30     43.56 o 
  -3   1  23       46.21       55.96      8.40 o 
  -2   1  23      184.72      201.89     14.81 o 
  -1   1  23      327.47      356.96     20.36 o 
   0   1  23      173.56      151.89     12.58 o 
   1   1  23      343.32      367.15     22.89 o 
   2   1  23      166.38      161.62     14.49 o 
   3   1  23       50.95       68.83     10.40 o 
   4   1  23      815.59      888.76     51.65 o 
   5   1  23      178.41      237.11     80.49 o 
   6   1  23       14.72       14.25      6.81 o 
   7   1  23      154.49      105.77      9.99 o 
  -7   2  23      149.61       85.89     10.98 o 
  -6   2  23      290.05      295.55     20.64 o 
  -5   2  23       97.12       96.41     20.40 o 
  -4   2  23      214.89      240.25     20.40 o 
  -3   2  23       91.75       97.24     18.22 o 
  -2   2  23      133.47      143.45     15.49 o 
  -1   2  23      162.15      173.47     16.37 o 
   0   2  23       65.79       62.19      8.76 o 
   1   2  23      144.14      132.36     11.79 o 
   2   2  23      157.90      178.13     18.64 o 
   3   2  23       76.12       95.06     15.57 o 
   4   2  23      214.57      279.55     23.49 o 
   5   2  23       84.19      107.83     22.70 o 
   6   2  23      289.00      309.59     21.94 o 
   7   2  23      148.19      168.02     43.84 o 
  -7   3  23        2.23       15.20      4.56 o 
  -6   3  23        5.76        0.22      7.53 o 
  -5   3  23      245.58      272.68     17.04 o 
  -4   3  23      217.35      207.85     16.10 o 
  -3   3  23      563.10      637.34     32.86 o 
  -2   3  23      137.81      148.84     12.89 o 
  -1   3  23      267.27      285.66     35.71 o 
   0   3  23     2146.85     2145.51    106.85 o 
   1   3  23      295.83      329.43     23.62 o 
   2   3  23      186.14      185.64     19.44 o 
   3   3  23      548.74      549.68     63.81 o 
   4   3  23      198.80      188.27     24.29 o 
   5   3  23      232.98      269.93     22.16 o 
   6   3  23        7.99       15.30     10.97 o 
  -6   4  23       93.28       41.61     19.91 o 
  -5   4  23      175.80      132.92     26.09 o 
  -4   4  23      174.74      178.24     35.77 o 
  -3   4  23      183.09      219.37     18.49 o 
  -2   4  23     1240.88     1234.81     67.39 o 
  -1   4  23      212.27      239.59     26.45 o 
   0   4  23       62.39       82.13     13.16 o 
   1   4  23      219.16      238.70     19.54 o 
   2   4  23     1260.95     1221.32     57.90 o 
   3   4  23      183.00      193.10     20.26 o 
   4   4  23      159.66      156.64     22.87 o 
   5   4  23      215.01      217.87     38.36 o 
   6   4  23      105.03       76.30     13.60 o 
  -5   5  23       47.71       45.31     12.81 o 
  -4   5  23       39.40       39.57     11.97 o 
  -3   5  23       92.62      110.85     16.55 o 
  -2   5  23      191.21      215.94     21.02 o 
  -1   5  23      304.65      361.88     25.27 o 
   0   5  23      750.77      802.30     47.88 o 
   1   5  23      321.16      395.04     25.28 o 
   2   5  23      176.60      146.21     15.63 o 
   3   5  23      102.87      111.04     15.83 o 
   4   5  23       51.50       38.70      7.97 o 
   5   5  23       35.63       24.15      5.83 o 
  -5   6  23       19.09       17.65      8.13 o 
  -4   6  23       51.51       57.99      9.10 o 
  -3   6  23      196.09      153.61     25.20 o 
  -2   6  23      341.34      400.05     31.36 o 
  -1   6  23      682.79      720.33     36.33 o 
   0   6  23       84.48      115.93     12.32 o 
   1   6  23      755.47      792.19     37.75 o 
   2   6  23      323.78      336.59     17.30 o 
   3   6  23      216.54      221.48     18.68 o 
   4   6  23       40.51       22.70     10.29 o 
   5   6  23       19.29       19.20     12.92 o 
  -3   7  23       94.14       80.26     17.28 o 
  -2   7  23      259.83      274.31     24.76 o 
  -1   7  23      279.26      267.96     35.79 o 
   0   7  23       19.03       17.07      5.36 o 
   1   7  23      308.94      266.95     20.01 o 
   2   7  23      277.93      267.37     36.66 o 
   3   7  23       83.92       65.67      8.15 o 
  -1   8  23      122.24       73.23     13.66 o 
   0   8  23        3.31        2.53      4.29 o 
   1   8  23       95.70       77.03     23.68 o 
   0   0  24      499.59      474.83     34.70 o 
   1   0  24      238.35      273.23     27.16 o 
   2   0  24      213.75      194.11     14.50 o 
   3   0  24     1408.97     1428.38     59.73 o 
   4   0  24       79.06       69.92     10.11 o 
   5   0  24       50.70       62.49      8.56 o 
   6   0  24      141.81      105.80     27.09 o 
   7   0  24      219.70      253.26     20.80 o 
  -7   1  24       23.08       13.36      6.76 o 
  -6   1  24       42.17       49.25     15.19 o 
  -5   1  24      136.32      109.69     10.73 o 
  -4   1  24       32.70       20.61      8.93 o 
  -3   1  24       44.58       45.00      9.42 o 
  -2   1  24     1089.63     1070.67     48.74 o 
  -1   1  24      578.88      596.73     28.84 o 
   0   1  24      205.98      196.51     18.78 o 
   1   1  24      538.72      545.65     29.03 o 
   2   1  24     1045.43      983.20     41.26 o 
   3   1  24       24.95       16.87      5.76 o 
   4   1  24       41.00       29.63     11.23 o 
   5   1  24      149.78       99.16     27.37 o 
   6   1  24       48.13       47.48     13.81 o 
   7   1  24       24.46       13.86     11.65 o 
  -6   2  24       58.13       45.44     10.99 o 
  -5   2  24      251.26      285.19     17.71 o 
  -4   2  24      327.25      356.40     32.71 o 
  -3   2  24      177.13      163.71     13.20 o 
  -2   2  24        8.56        7.77      6.79 o 
  -1   2  24       38.34       44.53      7.91 o 
   0   2  24       42.55       60.01     10.51 o 
   1   2  24       28.26       43.66      9.52 o 
   2   2  24       18.84       25.38      7.85 o 
   3   2  24      195.72      145.60     16.27 o 
   4   2  24      296.24      329.60     25.53 o 
   5   2  24      265.95      294.93     31.37 o 
   6   2  24       53.29       50.36      7.98 o 
  -6   3  24      112.41      106.21     33.15 o 
  -5   3  24      309.25      316.11     17.47 o 
  -4   3  24       93.41      122.07     13.17 o 
  -3   3  24       56.27       74.45      9.71 o 
  -2   3  24       36.62       65.12     10.04 o 
  -1   3  24      391.38      441.75     28.94 o 
   0   3  24     1199.87     1292.17     61.98 o 
   1   3  24      276.73      326.91     27.18 o 
   2   3  24       26.66       44.71     10.64 o 
   3   3  24       70.92       83.19     19.92 o 
   4   3  24       85.81      101.00     22.21 o 
   5   3  24      285.17      257.71     23.94 o 
   6   3  24      137.57       97.13     12.84 o 
  -6   4  24       55.61       47.26     18.16 o 
  -5   4  24       13.18       18.89     10.01 o 
  -4   4  24      164.59      177.54     39.74 o 
  -3   4  24      134.70      137.47     37.62 o 
  -2   4  24      151.30      159.78     15.92 o 
  -1   4  24      185.06      258.97     20.54 o 
   0   4  24       73.05       81.27     11.49 o 
   1   4  24      190.53      230.88     18.90 o 
   2   4  24      123.92      154.60     14.83 o 
   3   4  24      121.55      113.02     14.81 o 
   4   4  24      216.75      213.67     33.36 o 
   5   4  24       12.03       14.47      5.83 o 
  -5   5  24       88.48       89.38     14.93 o 
  -4   5  24        1.41        8.31      6.18 o 
  -3   5  24      412.07      434.87     32.89 o 
  -2   5  24      173.73      173.52     15.54 o 
  -1   5  24       28.05       33.86      8.26 o 
   0   5  24       38.48       47.16      9.08 o 
   1   5  24       37.14       52.71      9.38 o 
   2   5  24      159.38      144.11     14.97 o 
   3   5  24      411.77      403.68     44.44 o 
   4   5  24        0.31        7.92      4.28 o 
   5   5  24       94.79       58.73     10.66 o 
  -4   6  24       35.26       37.52      6.98 o 
  -3   6  24      283.55      225.19     52.13 o 
  -2   6  24      106.72       82.27      9.57 o 
  -1   6  24      136.42      129.85     15.87 o 
   0   6  24      337.10      319.70     72.24 o 
   1   6  24      145.49      143.29     15.28 o 
   2   6  24      130.80       84.69     15.71 o 
   3   6  24      289.77      239.16     68.35 o 
  -3   7  24       21.17       17.80     13.38 o 
  -2   7  24      465.28      482.15     19.77 o 
  -1   7  24       77.56       62.95      8.95 o 
   0   7  24      292.88      365.90     23.95 o 
   1   7  24       79.14       65.69     13.44 o 
   2   7  24      454.38      467.64     49.62 o 
   3   7  24       22.97       15.75      6.20 o 
   1   0  25     1403.77     1382.18     71.73 o 
   2   0  25      300.54      346.08     19.86 o 
   3   0  25       15.93       27.11      7.27 o 
   4   0  25      308.47      256.67     34.40 o 
   5   0  25      250.37      261.19     15.35 o 
   6   0  25       98.16       71.95     12.50 o 
  -6   1  25      288.36      296.16     68.89 o 
  -5   1  25      123.45      107.89     15.37 o 
  -4   1  25      886.56      869.22     39.02 o 
  -3   1  25       58.05       67.67     10.47 o 
  -2   1  25       49.38       73.53      9.31 o 
  -1   1  25      113.45      125.28     11.73 o 
   0   1  25        9.10       21.11      6.40 o 
   1   1  25      109.77      139.81     12.40 o 
   2   1  25       60.20       80.70      9.28 o 
   3   1  25       61.60       48.08      9.06 o 
   4   1  25      798.28      741.41     50.51 o 
   5   1  25      114.81      108.62     30.35 o 
   6   1  25      315.69      336.89     27.21 o 
  -6   2  25      119.16      105.16     30.11 o 
  -5   2  25       12.59       14.99      5.12 o 
  -4   2  25       63.12       69.15      9.15 o 
  -3   2  25      215.07      216.27     14.37 o 
  -2   2  25      131.85      144.89     13.29 o 
  -1   2  25       86.13      103.66     11.63 o 
   0   2  25      468.79      440.66     25.81 o 
   1   2  25       77.03       94.32     16.17 o 
   2   2  25      114.32      139.95     14.37 o 
   3   2  25      229.03      223.60     46.68 o 
   4   2  25       62.70       72.59     11.50 o 
   5   2  25       12.54        3.99      5.51 o 
   6   2  25      114.81       89.17     13.10 o 
  -6   3  25       50.75       22.91      6.90 o 
  -5   3  25      138.68       96.12     18.33 o 
  -4   3  25        1.52        4.72      6.31 o 
  -3   3  25      848.28      826.71     49.93 o 
  -2   3  25      573.72      573.82     29.08 o 
  -1   3  25       43.85       52.72     16.79 o 
   0   3  25      727.84      769.99     46.40 o 
   1   3  25       61.55       59.28     11.35 o 
   2   3  25      570.41      596.22     39.72 o 
   3   3  25      872.62      939.03     69.43 o 
   4   3  25        1.67       -4.17      5.91 o 
   5   3  25      143.82      106.60     16.15 o 
   6   3  25       50.13       32.29      7.77 o 
  -5   4  25      164.20      169.29     42.32 o 
  -4   4  25       65.32       53.73     15.93 o 
  -3   4  25        8.23       -0.80      5.76 o 
  -2   4  25       63.80       78.61     14.36 o 
  -1   4  25      113.52      110.23     12.91 o 
   0   4  25        5.66        8.83      6.30 o 
   1   4  25      118.73      130.65     13.76 o 
   2   4  25       79.17       87.19     16.55 o 
   3   4  25        6.25        3.97      7.31 o 
   4   4  25       73.58       61.11      9.12 o 
   5   4  25      163.67      196.51     18.45 o 
  -4   5  25       47.64       58.83     10.75 o 
  -3   5  25      325.65      304.20     17.85 o 
  -2   5  25      186.80      196.81     15.58 o 
  -1   5  25      220.34      213.88     19.19 o 
   0   5  25        6.43        7.78      7.68 o 
   1   5  25      201.49      197.46     20.60 o 
   2   5  25      184.01      189.87     30.49 o 
   3   5  25      316.13      316.36     20.88 o 
   4   5  25       54.29       32.48      7.05 o 
  -3   6  25       84.90       62.58     16.93 o 
  -2   6  25       29.65       23.53      5.81 o 
  -1   6  25      163.53      144.81     17.59 o 
   0   6  25       34.28       36.04      7.64 o 
   1   6  25      142.39      132.72     14.00 o 
   2   6  25       43.21       18.48      5.55 o 
   3   6  25       78.05       64.53     11.07 o 
  -2   7  25      243.68      232.41     40.23 o 
  -1   7  25       24.92       15.82      5.53 o 
   0   7  25        5.59       12.52      5.40 o 
   1   7  25       19.87       17.59      6.78 o 
   2   7  25      200.11      218.78     17.79 o 
   0   0  26     1281.70     1148.14     66.64 o 
   1   0  26       23.66       39.79      7.46 o 
   2   0  26      183.80      163.06     14.17 o 
   3   0  26      569.32      571.42     34.90 o 
   4   0  26       12.31       19.74      5.89 o 
   5   0  26      899.66      770.45     50.45 o 
   6   0  26      134.23       74.96     11.65 o 
  -6   1  26       79.37       86.27     11.83 o 
  -5   1  26       53.40       36.46      6.72 o 
  -4   1  26       32.74       37.58      9.51 o 
  -3   1  26      107.64       85.57      9.13 o 
  -2   1  26      341.97      358.77     27.54 o 
  -1   1  26      409.67      419.45     26.60 o 
   0   1  26      417.97      483.93     27.21 o 
   1   1  26      447.45      435.34     24.86 o 
   2   1  26      304.56      330.89     39.32 o 
   3   1  26      125.51      104.12     10.31 o 
   4   1  26       47.32       49.83      9.92 o 
   5   1  26       44.52       35.90     12.83 o 
   6   1  26       69.48       58.38     10.43 o 
  -6   2  26        3.16       -1.41      4.84 o 
  -5   2  26       74.03       60.82      7.47 o 
  -4   2  26       56.40       41.41     13.11 o 
  -3   2  26       89.73       89.14      8.80 o 
  -2   2  26       35.24       40.68      7.70 o 
  -1   2  26       45.36       48.34      8.29 o 
   0   2  26     1000.64      905.59     40.88 o 
   1   2  26       57.14       59.67     11.47 o 
   2   2  26       15.55       20.68      6.98 o 
   3   2  26       77.01       79.56     12.59 o 
   4   2  26       47.84       53.03     12.03 o 
   5   2  26       82.34       50.69     17.94 o 
   6   2  26        4.60        3.96      5.45 o 
  -5   3  26       78.90       61.96     10.15 o 
  -4   3  26       22.55       32.21      6.80 o 
  -3   3  26      367.23      341.49     23.79 o 
  -2   3  26        5.13        6.64      5.30 o 
  -1   3  26      478.85      451.75     27.16 o 
   0   3  26      170.83      154.71     14.90 o 
   1   3  26      494.71      536.42     40.38 o 
   2   3  26        5.10       13.71      6.24 o 
   3   3  26      408.58      492.60     52.72 o 
   4   3  26       32.33       34.55     10.67 o 
   5   3  26       84.53       94.46     14.11 o 
  -5   4  26       37.15       24.53      8.43 o 
  -4   4  26      273.25      330.31     25.73 o 
  -3   4  26       96.29       82.96     10.88 o 
  -2   4  26      127.62      156.26     15.69 o 
  -1   4  26       44.67       52.62     12.35 o 
   0   4  26      255.78      230.91     20.28 o 
   1   4  26       35.01       39.32      9.24 o 
   2   4  26      121.03      127.58     22.83 o 
   3   4  26       99.78      102.67     21.23 o 
   4   4  26      290.94      329.33     18.72 o 
  -4   5  26       45.93       42.64     16.47 o 
  -3   5  26       10.20        9.76      5.75 o 
  -2   5  26      271.78      255.95     16.27 o 
  -1   5  26       60.61       69.92      9.20 o 
   0   5  26      324.51      354.03     21.10 o 
   1   5  26       59.36       53.13      8.19 o 
   2   5  26      282.75      285.02     16.17 o 
   3   5  26       15.07       12.42      5.55 o 
  -3   6  26      281.96      298.08     20.26 o 
  -2   6  26      173.28      203.64     24.82 o 
  -1   6  26       30.72       31.42      5.96 o 
   0   6  26        8.86       15.20      5.06 o 
   1   6  26       36.07       40.72      7.29 o 
   2   6  26      174.02      195.98     19.30 o 
   3   6  26      241.15      226.69     16.95 o 
   1   0  27     1446.48     1370.77     57.43 o 
   2   0  27      272.80      327.26     18.09 o 
   3   0  27       20.50       19.23      5.84 o 
   4   0  27       33.60       45.78      7.76 o 
   5   0  27      134.01       92.28     37.30 o 
  -5   1  27       86.82       51.47      8.73 o 
  -4   1  27      136.33       99.49     12.62 o 
  -3   1  27      156.12      119.33     18.77 o 
  -2   1  27        5.79       14.94      5.47 o 
  -1   1  27      126.35      143.08     12.71 o 
   0   1  27       81.61       88.83     10.31 o 
   1   1  27      131.57      139.06     11.65 o 
   2   1  27        2.70        0.98      4.56 o 
   3   1  27      153.23      128.30     30.23 o 
   4   1  27      129.80      136.10     45.78 o 
   5   1  27      106.90       48.67     18.35 o 
  -5   2  27       21.89       18.82      6.34 o 
  -4   2  27      249.15      249.87     18.63 o 
  -3   2  27       30.05       29.08      8.13 o 
  -2   2  27       44.15       37.11      6.45 o 
  -1   2  27      242.95      241.95     16.53 o 
   0   2  27        6.95       13.32      9.69 o 
   1   2  27      261.74      267.25     24.89 o 
   2   2  27       49.40       65.07      9.30 o 
   3   2  27       23.53       38.07      9.23 o 
   4   2  27      261.95      270.96     40.34 o 
   5   2  27       25.43       14.36     13.09 o 
  -5   3  27      138.04      115.51     13.88 o 
  -4   3  27       25.56       15.56      4.59 o 
  -3   3  27      505.04      519.67     21.79 o 
  -2   3  27      193.21      165.02     24.74 o 
  -1   3  27      627.67      643.56     36.94 o 
   0   3  27      203.03      172.00     16.84 o 
   1   3  27      594.10      626.72     32.35 o 
   2   3  27      177.69      143.95     18.03 o 
   3   3  27      515.24      580.98     38.79 o 
   4   3  27       17.65       11.18     10.11 o 
   5   3  27      160.51      142.48     14.81 o 
  -4   4  27       44.20       49.37     25.13 o 
  -3   4  27       22.03       17.43      5.97 o 
  -2   4  27      339.05      365.04     20.53 o 
  -1   4  27       13.37       20.50      6.48 o 
   0   4  27       99.00       96.88     10.70 o 
   1   4  27       13.56       25.65      7.71 o 
   2   4  27      301.43      293.50     58.14 o 
   3   4  27       21.99       15.04      7.26 o 
   4   4  27       44.63       36.97     15.14 o 
  -3   5  27       75.29       58.68     12.63 o 
  -2   5  27       50.72       27.39     10.07 o 
  -1   5  27        0.54        9.57      5.53 o 
   0   5  27      172.44      149.64     13.07 o 
   1   5  27        0.09        3.64      4.35 o 
   2   5  27       41.63       23.45      9.38 o 
   3   5  27       63.61       44.62     10.71 o 
  -1   6  27      461.39      510.84     19.43 o 
   0   6  27        5.97       13.75      5.38 o 
   1   6  27      432.65      454.94     36.37 o 
   0   0  28      218.44      178.49     48.61 o 
   1   0  28      115.17      119.72     18.40 o 
   2   0  28      117.93      106.05      9.29 o 
   3   0  28      200.10      219.20     52.23 o 
   4   0  28       27.45       27.60      5.64 o 
   5   0  28      744.33      724.80     66.78 o 
  -5   1  28       97.55       64.49      9.72 o 
  -4   1  28       71.93       58.96     11.63 o 
  -3   1  28       35.09       30.38      5.28 o 
  -2   1  28      182.06      180.71     14.74 o 
  -1   1  28       92.76       94.24     10.12 o 
   0   1  28      683.06      671.07     31.22 o 
   1   1  28      113.24      113.26     13.49 o 
   2   1  28      173.00      179.30     16.10 o 
   3   1  28       32.20       44.70     11.54 o 
   4   1  28       74.81       66.30     10.96 o 
   5   1  28      110.81       93.84     12.58 o 
  -4   2  28       46.32       41.86      9.45 o 
  -3   2  28       97.44       92.43     13.81 o 
  -2   2  28      239.80      247.03     13.62 o 
  -1   2  28      294.58      305.23     39.81 o 
   0   2  28        1.78        3.59      4.59 o 
   1   2  28      325.72      324.73     44.61 o 
   2   2  28      245.61      211.41     44.19 o 
   3   2  28      101.89      123.17     15.91 o 
   4   2  28       53.80       43.94      7.18 o 
  -4   3  28      161.77      135.87     13.71 o 
  -3   3  28      126.54       91.74     25.76 o 
  -2   3  28       19.10       15.96      8.85 o 
  -1   3  28        7.86        6.10      6.03 o 
   0   3  28       44.84       53.10      8.36 o 
   1   3  28       25.06       18.64      8.11 o 
   2   3  28       14.62       19.30      5.83 o 
   3   3  28      127.05      115.41     14.25 o 
   4   3  28      164.85      170.13     77.45 o 
  -3   4  28       19.27       18.85      7.59 o 
  -2   4  28      459.14      482.62     21.69 o 
  -1   4  28       33.07       33.11      7.43 o 
   0   4  28      122.23      105.27     11.54 o 
   1   4  28       31.01       29.21      6.27 o 
   2   4  28      469.14      484.34     27.37 o 
   3   4  28       16.53       23.21      8.81 o 
  -2   5  28       64.18       47.91      9.02 o 
  -1   5  28        9.76        4.85      4.31 o 
   0   5  28       11.76       10.99      4.59 o 
   1   5  28       11.33        4.21      3.86 o 
   2   5  28       59.49       34.63      7.46 o 
   1   0  29      644.12      660.89     28.39 o 
   2   0  29       38.87       35.71      7.26 o 
   3   0  29       17.69       14.37      5.34 o 
   4   0  29        1.79       -0.77      3.93 o 
  -4   1  29      124.62      126.63     32.48 o 
  -3   1  29       11.11        8.94      4.25 o 
  -2   1  29       33.93       42.87      6.50 o 
  -1   1  29       97.11       81.73      8.80 o 
   0   1  29      150.52      158.90     17.95 o 
   1   1  29      102.19       82.29     11.19 o 
   2   1  29       41.37       26.09      4.91 o 
   3   1  29       10.54       14.28     11.62 o 
   4   1  29      147.10      125.67     28.87 o 
  -4   2  29        4.97        7.40      4.40 o 
  -3   2  29       98.19       73.49      7.13 o 
  -2   2  29       15.85       11.34      5.17 o 
  -1   2  29       22.89       39.06      6.58 o 
   0   2  29       32.24       25.85      5.15 o 
   1   2  29       24.20       20.86      7.20 o 
   2   2  29        8.80        5.23      6.02 o 
   3   2  29       83.35       57.56      8.94 o 
   4   2  29        3.86       11.39      6.95 o 
  -3   3  29      266.41      327.35     19.15 o 
  -2   3  29        2.26        2.99      4.02 o 
  -1   3  29       37.99       37.73      7.48 o 
   0   3  29        2.83        3.07      4.97 o 
   1   3  29       29.88       38.07      6.63 o 
   2   3  29        6.35        4.49      4.58 o 
   3   3  29      270.44      312.81     18.20 o 
  -2   4  29       82.76       76.74     22.35 o 
  -1   4  29       80.10       76.59      7.66 o 
   0   4  29      421.19      453.14     20.46 o 
   1   4  29       89.84       58.48      7.77 o 
   2   4  29       80.65       81.32     15.27 o 
   0   0  30      325.64      297.29     20.04 o 
   1   0  30        4.55        9.94      4.40 o 
   2   0  30       86.87       53.36     11.62 o 
   3   0  30      132.85      166.51     35.03 o 
  -3   1  30        6.45        1.70      4.27 o 
  -2   1  30      179.49      187.18     18.61 o 
  -1   1  30       22.51       29.56      5.53 o 
   0   1  30      706.83      714.05     31.12 o 
   1   1  30       31.12       28.87      4.85 o 
   2   1  30      184.74      189.94     20.18 o 
   3   1  30       12.83       14.76      5.32 o 
  -3   2  30       75.35       47.92      7.03 o 
  -2   2  30      141.40       86.16     13.80 o 
  -1   2  30      178.12      176.06     33.29 o 
   0   2  30       72.30       54.93      8.20 o 
   1   2  30      166.08      129.48     12.50 o 
   2   2  30      152.69      107.80     20.28 o 
   3   2  30       64.05       46.58     14.55 o 
  -2   3  30        7.00       -2.54      5.24 o 
  -1   3  30       57.74       64.52     11.27 o 
   0   3  30        0.78        7.28      4.32 o 
   1   3  30       56.48       49.38      6.34 o 
   2   3  30        2.86        9.84      6.22 o 
   0   4  30       14.17        7.37      4.28 o 
   1   0  31      255.04      307.48     14.30 o 
   2   0  31       33.40       27.60      6.87 o 
  -2   1  31      333.64      288.91     34.43 o 
  -1   1  31       47.99       37.01      4.81 o 
   0   1  31      233.81      193.60     14.39 o 
   1   1  31       50.49       44.90      6.80 o 
   2   1  31      318.13      333.67     21.64 o 
  -1   2  31       34.88       38.68      7.80 o 
   0   2  31      151.73      117.51     17.08 o 
   1   2  31       34.99       37.45      6.18 o 
   0   0  32       17.39       11.52      6.65 o 
                                                 
